# Supplementary material for: Plant‐phenotypic changes induced by parasitoid ichnoviruses enhance the performance of both unparasitized and parasitized caterpillars
Source: Mol Ecol. 2021 Jul 20;30(18):4567–83. doi: 10.1111/mec.16072 (PMC8518489; doi:10.1111/mec.16072)
Supplement: Supplementary file 2 — Table S1 [file MEC-30-4567-s001.xlsx]

## Sheet: all
Supplementary table S1. Full list of proteins detected in the salivary glands of Spodoptera frugiperda caterpillars. HDIV = virus-injected caterpillars; PAR = parasitized caterpillars; PBS = saline-injected caterpillars (control treatment).
Protein IDs	Leading ID	Description BLAST2GO	BLAST Bipaa (Match Name_E-value-Score-Description)	Link Bipaa	Peptide counts (all)	Significant LFQ HDIV_LFQ PAR	Significant LFQ PAR_LFQ PBS	Significant LFQ HDIV_LFQ PBS	Student's T-test Difference LFQ HDIV_LFQ PAR	Student's T-test Difference LFQ HDIV_LFQ PBS	Student's T-test Difference LFQ PAR_LFQ PBS	Mean HDIV/PBS PAR/PBS	-Log Student's T-test p-value LFQ HDIV_LFQ PAR	-Log Student's T-test p-value LFQ HDIV_LFQ PBS	-Log Student's T-test p-value LFQ PAR_LFQ PBS	LFQ HDIV_1	LFQ HDIV_2	LFQ HDIV_3	LFQ PAR_1	LFQ PAR_2	LFQ PAR_3	LFQ PBS_1	LFQ PBS_2	LFQ PBS_3	Peptides	Unique peptides	Sequence coverage [%]	Q-value	Score	MS/MS count HDIV_1	MS/MS count HDIV_2	MS/MS count HDIV_3	MS/MS count PAR_1	MS/MS count PAR_2	MS/MS count PAR_3	MS/MS count PBS_1	MS/MS count PBS_2	MS/MS count PBS_3
GSSPFG00018557001-PA;GSSPFG00026594001-PA	GSSPFG00018557001-PA	ribosomal protein l4		https://bipaa.genouest.org/sp/spodoptera_frugiperda_pub/feature/Spodoptera/frugiperda-corn/polypeptide/GSSPFG00018557001-PA?pane=homology	26;22		+	+	0.44194	-8.50914	-8.95108	-8.73011	0.170496	2.70835	3.39827	20.6871	20.8616	NaN	NaN	20.7453	21.0827	31.0313	30.847	28.7166	26	1	43.4	0	119.9	0	0	0	0	0	0	54	47	25
GSSPFG00001568001-PA	GSSPFG00001568001-PA	ribosomal protein l7		https://bipaa.genouest.org/sp/spodoptera_frugiperda_pub/feature/Spodoptera/frugiperda-corn/polypeptide/GSSPFG00001568001-PA?pane=homology	17		+	+	-1.02263	-8.56456	-7.54193	-8.05325	0.51002	3.38806	2.66488	22.6413	22.1023	21.4392	24.6962	22.3156	22.239	31.4876	31.1685	29.2204	17	17	52.1	0	155.62	1	1	1	2	0	1	40	43	18
GSSPFG00015351001-PA	GSSPFG00015351001-PA	60s ribosomal protein l8		https://bipaa.genouest.org/sp/spodoptera_frugiperda_pub/feature/Spodoptera/frugiperda-corn/polypeptide/GSSPFG00015351001-PA?pane=homology	15		+	+	-0.151813	-7.9949	-7.84309	-7.919	0.0750051	2.34316	2.25403	22.1997	21.0055	NaN	NaN	20.5081	NaN	30.7171	30.6438	26.7052	15	15	58.9	0	112.78	0	0	0	0	0	0	25	23	16
GSSPFG00032780001.1-PA	GSSPFG00032780001.1-PA	40s ribosomal protein s13		https://bipaa.genouest.org/sp/spodoptera_frugiperda_pub/feature/Spodoptera/frugiperda-corn/polypeptide/GSSPFG00032780001.1-PA?pane=homology	12		+	+	0.570201	-7.24065	-7.81086	-7.52576	0.250964	3.42194	2.82588	22.4555	NaN	23.2808	NaN	NaN	NaN	30.5066	30.3635	28.7532	12	12	55.9	0	59.39	1	0	0	0	0	0	31	32	16
GSSPFG00019934001-PA	GSSPFG00019934001-PA	control protein hctl025		https://bipaa.genouest.org/sp/spodoptera_frugiperda_pub/feature/Spodoptera/frugiperda-corn/polypeptide/GSSPFG00019934001-PA?pane=homology	21		+	+	0	-6.68718	-7.5489	-7.11804	NaN	3.24395	3.40057	NaN	NaN	NaN	NaN	NaN	NaN	30.2632	29.9317	28.4507	21	21	50.2	0	52.499	0	0	0	0	0	0	36	34	15
GSSPFG00024922001-PA	GSSPFG00024922001-PA	ribosomal protein l7a		https://bipaa.genouest.org/sp/spodoptera_frugiperda_pub/feature/Spodoptera/frugiperda-corn/polypeptide/GSSPFG00024922001-PA?pane=homology	19		+	+	0	-7.23828	-6.99328	-7.11578	NaN	2.69692	3.15106	NaN	NaN	NaN	NaN	NaN	NaN	30.3423	30.3008	28.5762	19	19	50.9	0	104.22	0	0	0	0	0	0	44	40	19
GSSPFG00005798001-PA;GSSPFG00004909001-PA	GSSPFG00005798001-PA	60s ribosomal protein l17		https://bipaa.genouest.org/sp/spodoptera_frugiperda_pub/feature/Spodoptera/frugiperda-corn/polypeptide/GSSPFG00005798001-PA?pane=homology	11;9		+	+	0.024243	-6.99544	-7.01968	-7.00756	0.00860564	2.74841	2.68674	23.2304	NaN	21.0804	20.863	NaN	22.6543	29.881	29.9898	27.8069	11	11	47.9	0	67.629	3	2	0	0	0	0	27	30	11
GSSPFG00003552001-PA	GSSPFG00003552001-PA	60s ribosomal protein l18		https://bipaa.genouest.org/sp/spodoptera_frugiperda_pub/feature/Spodoptera/frugiperda-corn/polypeptide/GSSPFG00003552001-PA?pane=homology	9		+	+	0	-6.66351	-7.0155	-6.8395	NaN	2.92983	3.03131	NaN	NaN	NaN	NaN	NaN	NaN	30.5241	30.404	28.3053	9	9	43.7	0	87.504	0	0	0	0	0	0	26	20	13
GSSPFG00003480001-PA	GSSPFG00003480001-PA	60s ribosomal protein l11		https://bipaa.genouest.org/sp/spodoptera_frugiperda_pub/feature/Spodoptera/frugiperda-corn/polypeptide/GSSPFG00003480001-PA?pane=homology	10		+	+	0.529158	-6.55295	-7.08211	-6.81753	0.414654	2.72895	2.96464	23.2527	22.8547	21.7689	22.3308	22.482	21.476	29.7568	30.1432	27.6351	10	10	51.3	0	72.804	2	1	0	0	0	0	22	16	5
GSSPFG00021082001-PA	GSSPFG00021082001-PA	40s ribosomal protein s8		https://bipaa.genouest.org/sp/spodoptera_frugiperda_pub/feature/Spodoptera/frugiperda-corn/polypeptide/GSSPFG00021082001-PA?pane=homology	14		+	+	0.85867	-6.3842	-7.24287	-6.81353	0.481914	2.81218	3.30235	25.0806	24.6008	22.9937	24.1316	23.3901	22.5774	31.1207	31.1774	29.5296	14	14	46.9	0	198.49	3	2	0	1	1	0	36	38	24
GSSPFG00027815001-PA	GSSPFG00027815001-PA	60s ribosomal protein l35a		https://bipaa.genouest.org/sp/spodoptera_frugiperda_pub/feature/Spodoptera/frugiperda-corn/polypeptide/GSSPFG00027815001-PA?pane=homology	11		+	+	-0.162933	-6.74913	-6.58619	-6.66766	0.0728517	3.22198	2.53038	22.2384	21.7803	NaN	NaN	NaN	20.8241	29.4152	29.5979	27.5071	11	11	55.6	0	32.297	0	0	0	0	0	0	16	14	9
GSSPFG00022732001.1-PA	GSSPFG00022732001.1-PA	ribosomal protein l14		https://bipaa.genouest.org/sp/spodoptera_frugiperda_pub/feature/Spodoptera/frugiperda-corn/polypeptide/GSSPFG00022732001.1-PA?pane=homology	9		+	+	0.637045	-6.33717	-6.97422	-6.65569	0.259678	2.57461	2.54227	24.2985	NaN	NaN	NaN	NaN	NaN	30.2369	30.3134	28.0495	9	9	17.8	0	61.928	1	0	0	0	0	0	20	26	9
GSSPFG00020427001-PA	GSSPFG00020427001-PA	ribosomal protein l13		https://bipaa.genouest.org/sp/spodoptera_frugiperda_pub/feature/Spodoptera/frugiperda-corn/polypeptide/GSSPFG00020427001-PA?pane=homology	5		+	+	0.506783	-6.37974	-6.88652	-6.63313	0.384635	2.21755	2.45756	24.1477	NaN	NaN	NaN	NaN	NaN	30.5991	30.6541	27.3541	5	5	40.2	0	44.553	2	0	0	1	0	0	13	11	8
GSSPFG00014527001-PA;GSSPFG00007050001-PA	GSSPFG00014527001-PA	60s ribosomal protein l10a		https://bipaa.genouest.org/sp/spodoptera_frugiperda_pub/feature/Spodoptera/frugiperda-corn/polypeptide/GSSPFG00014527001-PA?pane=homology	12;11		+	+	-0.797311	-6.96758	-6.17027	-6.56893	0.441768	2.87254	3.31844	24.0249	22.5074	NaN	NaN	NaN	NaN	30.1456	30.2137	28.6592	12	12	49.3	0	186.26	1	1	0	0	0	0	29	23	15
GSSPFG00033849001-PA	GSSPFG00033849001-PA	ribosomal protein l22		https://bipaa.genouest.org/sp/spodoptera_frugiperda_pub/feature/Spodoptera/frugiperda-corn/polypeptide/GSSPFG00033849001-PA?pane=homology	5		+	+	0.730769	-6.02227	-6.75304	-6.38766	0.442028	2.68089	3.17894	24.1316	NaN	NaN	NaN	NaN	NaN	29.576	29.5816	27.7872	5	5	38.5	0	74.632	1	0	0	0	0	0	14	14	7
GSSPFG00015858001-PA	GSSPFG00015858001-PA	60s ribosomal protein l21		https://bipaa.genouest.org/sp/spodoptera_frugiperda_pub/feature/Spodoptera/frugiperda-corn/polypeptide/GSSPFG00015858001-PA?pane=homology	4		+	+	0.803679	-5.85628	-6.65996	-6.25812	0.900578	2.43197	2.72105	23.3416	23.0222	NaN	NaN	NaN	NaN	29.6033	29.5581	26.9031	4	4	22.5	0	154.61	0	0	0	0	0	0	14	13	6
GSSPFG00007397001.1-PA	GSSPFG00007397001.1-PA	60s ribosomal protein l23a		https://bipaa.genouest.org/sp/spodoptera_frugiperda_pub/feature/Spodoptera/frugiperda-corn/polypeptide/GSSPFG00007397001.1-PA?pane=homology	14		+	+	-0.642578	-6.53449	-5.89191	-6.2132	2.45803	2.3211	2.15851	21.3417	21.5728	NaN	21.9693	NaN	NaN	29.1845	29.1126	25.6972	14	14	43	0	31.076	1	0	0	1	0	0	18	18	10
GSSPFG00014529001-PA;GSSPFG00007047001-PA	GSSPFG00007047001-PA	60s acidic ribosomal protein p1		https://bipaa.genouest.org/sp/spodoptera_frugiperda_pub/feature/Spodoptera/frugiperda-corn/polypeptide/GSSPFG00007047001-PA?pane=homology	5;5		+	+	0	-5.77293	-6.08077	-5.92685	NaN	3.02271	2.8227	NaN	NaN	NaN	NaN	NaN	NaN	29.4515	29.2154	27.4698	5	5	72.6	0	117.33	0	0	0	0	0	0	11	10	4
GSSPFG00020220001-PA	GSSPFG00020220001-PA	60s ribosomal protein l15		https://bipaa.genouest.org/sp/spodoptera_frugiperda_pub/feature/Spodoptera/frugiperda-corn/polypeptide/GSSPFG00020220001-PA?pane=homology	8		+	+	0	-5.78559	-5.99865	-5.89212	NaN	2.53179	2.97641	NaN	NaN	NaN	NaN	NaN	NaN	29.0334	28.8201	27.0624	8	8	37.6	0	56.633	0	0	0	0	0	0	19	15	9
GSSPFG00001853001-PA	GSSPFG00001853001-PA	ribosomal protein s26		https://bipaa.genouest.org/sp/spodoptera_frugiperda_pub/feature/Spodoptera/frugiperda-corn/polypeptide/GSSPFG00001853001-PA?pane=homology	4		+	+	0.402828	-5.52732	-5.93015	-5.72874	0.258171	2.23759	2.13332	22.2999	NaN	NaN	NaN	22.5831	NaN	28.6775	28.7674	25.6757	4	4	34.6	0	14.777	0	0	0	0	0	0	13	11	6
GSSPFG00002150001-PA	GSSPFG00002150001-PA	ribosomal protein l26		https://bipaa.genouest.org/sp/spodoptera_frugiperda_pub/feature/Spodoptera/frugiperda-corn/polypeptide/GSSPFG00002150001-PA?pane=homology	7		+	+	1.5558	-4.88836	-6.44416	-5.66626	0.979093	1.88964	2.60889	NaN	23.9131	NaN	NaN	NaN	NaN	28.4083	28.5216	25.7384	7	7	32.9	0	17.409	0	0	0	0	0	0	13	12	6
GSSPFG00029806001-PA;GSSPFG00010489001-PA	GSSPFG00010489001-PA	60s ribosomal protein l9		https://bipaa.genouest.org/sp/spodoptera_frugiperda_pub/feature/Spodoptera/frugiperda-corn/polypeptide/GSSPFG00010489001-PA?pane=homology	9;9		+	+	0.680097	-5.28522	-5.96532	-5.62527	0.448553	2.40646	3.0555	25.3854	24.7736	23.3119	24.2053	23.7687	23.4566	30.4856	30.3302	28.5108	9	9	54.5	0	164.65	5	2	1	1	1	0	26	25	18
GSSPFG00001832001.3-PA;GSSPFG00026973001.2-PA;GSSPFG00014816001.3-PA	GSSPFG00001832001.3-PA		gi|1274126958|ref|XP_022827863.1|_5.900e-276_84.31_juvenile hormone esterase-like [Spodoptera litura]	https://bipaa.genouest.org/sp/spodoptera_frugiperda_pub/feature/Spodoptera/frugiperda-corn/polypeptide/GSSPFG00001832001.3-PA?pane=homology	61;1;1		+	+	1.34676	-4.89666	-6.24342	-5.57004	0.710114	1.71418	2.45542	NaN	25.4569	24.1594	NaN	22.755	NaN	27.0865	29.352	30.4339	61	3	79	0	246.33	1	2	3	2	0	2	6	9	11
GSSPFG00002723001-PA;GSSPFG00016217001-PA	GSSPFG00002723001-PA	carrier protein 2		https://bipaa.genouest.org/sp/spodoptera_frugiperda_pub/feature/Spodoptera/frugiperda-corn/polypeptide/GSSPFG00002723001-PA?pane=homology	13;3		+	+	1.54701	-4.77488	-6.32189	-5.54838	0.461973	1.59461	2.9964	25.5402	22.1686	21.219	21.0477	20.6131	NaN	28.113	26.9343	28.2052	13	13	43.5	0	31.35	9	0	0	0	0	0	19	13	18
GSSPFG00019904001.3-PA	GSSPFG00019904001.3-PA	ribosomal protein s27		https://bipaa.genouest.org/sp/spodoptera_frugiperda_pub/feature/Spodoptera/frugiperda-corn/polypeptide/GSSPFG00019904001.3-PA?pane=homology	5		+	+	1.11009	-4.98727	-6.09736	-5.54232	0.483901	2.4995	2.19508	23.5678	24.144	NaN	23.9813	NaN	NaN	29.3937	29.0485	27.1401	5	5	55.3	0	42.892	1	1	0	1	0	0	11	11	5
GSSPFG00017885001-PA	GSSPFG00017885001-PA	ribosomal protein s24		https://bipaa.genouest.org/sp/spodoptera_frugiperda_pub/feature/Spodoptera/frugiperda-corn/polypeptide/GSSPFG00017885001-PA?pane=homology	4		+	+	0	-5.58468	-5.49556	-5.54012	NaN	2.64015	2.41798	NaN	NaN	NaN	NaN	NaN	NaN	29.1359	29.1762	27.109	4	4	39.1	0	10.124	0	0	0	0	0	0	5	6	2
GSSPFG00008710001-PA	GSSPFG00008710001-PA	60s ribosomal protein l27		https://bipaa.genouest.org/sp/spodoptera_frugiperda_pub/feature/Spodoptera/frugiperda-corn/polypeptide/GSSPFG00008710001-PA?pane=homology	6		+	+	-0.321861	-5.70014	-5.37828	-5.53921	0.0973108	2.55621	1.67053	NaN	NaN	NaN	24.9847	NaN	NaN	29.3806	28.2087	26.4074	6	6	41.5	0	32.164	0	0	0	0	0	0	17	15	8
GSSPFG00011357001-PA	GSSPFG00011357001-PA	60s ribosomal protein l13a		https://bipaa.genouest.org/sp/spodoptera_frugiperda_pub/feature/Spodoptera/frugiperda-corn/polypeptide/GSSPFG00011357001-PA?pane=homology	8		+	+	0	-5.27297	-5.78984	-5.5314	NaN	3.0885	2.61955	NaN	NaN	NaN	NaN	NaN	NaN	28.6048	28.3846	26.7633	8	8	28.5	0	14.151	0	0	0	0	0	0	9	9	4
GSSPFG00022069001-PA	GSSPFG00022069001-PA	dolichyl-diphosphooligosaccharide--protein glycosyltransferase subunit 2		https://bipaa.genouest.org/sp/spodoptera_frugiperda_pub/feature/Spodoptera/frugiperda-corn/polypeptide/GSSPFG00022069001-PA?pane=homology	15		+	+	1.27125	-4.88738	-6.15863	-5.523	1.35768	3.16968	4.53677	23.3277	22.6382	NaN	21.3721	21.4419	NaN	27.7289	26.9328	27.8048	15	15	29.6	0	35.072	0	0	0	0	0	0	17	11	18
GSSPFG00008122001-PA	GSSPFG00008122001-PA	60s ribosomal protein l12		https://bipaa.genouest.org/sp/spodoptera_frugiperda_pub/feature/Spodoptera/frugiperda-corn/polypeptide/GSSPFG00008122001-PA?pane=homology	5		+	+	1.51889	-4.64375	-6.16264	-5.4032	1.41015	2.48311	2.68032	23.953	23.4403	NaN	23.0638	NaN	NaN	27.2421	29.7085	28.0688	5	5	32.7	0	10.391	0	0	0	0	0	0	5	6	2
GSSPFG00027722001-PA	GSSPFG00027722001-PA	60s ribosomal protein l28		https://bipaa.genouest.org/sp/spodoptera_frugiperda_pub/feature/Spodoptera/frugiperda-corn/polypeptide/GSSPFG00027722001-PA?pane=homology	11		+	+	-0.294585	-5.46876	-5.17418	-5.32147	0.113386	2.05083	2.23798	23.9216	NaN	24.0127	23.8793	NaN	NaN	29.4958	29.423	26.989	11	11	44.3	0	60.759	1	1	1	1	1	0	19	16	6
GSSPFG00003779001.5-PA	GSSPFG00003779001.5-PA		gi|1274126958|ref|XP_022827863.1|_9.200e-277_84.67_juvenile hormone esterase-like [Spodoptera litura]	https://bipaa.genouest.org/sp/spodoptera_frugiperda_pub/feature/Spodoptera/frugiperda-corn/polypeptide/GSSPFG00003779001.5-PA?pane=homology	62		+	+	-0.0948639	-5.3682	-5.27334	-5.32077	0.0342738	3.15318	2.67825	29.5265	31.422	30.9277	31.6195	29.2446	31.2967	35.9262	36.048	36.0066	62	4	79	0	323.31	28	65	45	63	21	56	503	545	477
GSSPFG00004101001-PA	GSSPFG00004101001-PA	ribosomal protein l30		https://bipaa.genouest.org/sp/spodoptera_frugiperda_pub/feature/Spodoptera/frugiperda-corn/polypeptide/GSSPFG00004101001-PA?pane=homology	5		+	+	0.913724	-4.81534	-5.72906	-5.2722	0.741508	2.34108	2.46027	23.1916	NaN	23.3994	NaN	NaN	NaN	28.5382	28.6927	26.2563	5	5	40.4	0	74.958	0	0	0	0	0	0	9	12	6
GSSPFG00017184001-PA	GSSPFG00017184001-PA	40s ribosomal protein s25		https://bipaa.genouest.org/sp/spodoptera_frugiperda_pub/feature/Spodoptera/frugiperda-corn/polypeptide/GSSPFG00017184001-PA?pane=homology	5		+	+	0.176111	-5.16699	-5.3431	-5.25504	0.0714192	2.37252	2.46688	24.5831	NaN	NaN	NaN	NaN	NaN	28.9389	29.3104	27.2889	5	5	19.2	0	51.87	1	0	0	0	0	0	8	11	4
GSSPFG00015462001-PA	GSSPFG00015462001-PA	40s ribosomal protein s9		https://bipaa.genouest.org/sp/spodoptera_frugiperda_pub/feature/Spodoptera/frugiperda-corn/polypeptide/GSSPFG00015462001-PA?pane=homology	16		+	+	-1.37628	-5.84553	-4.46925	-5.15739	0.562499	2.13577	3.25694	26.0439	25.9149	22.7432	26.2282	26.0967	26.5059	31.0818	31.2613	29.8955	16	16	50.8	0	74.581	3	4	1	2	2	2	38	40	24
GSSPFG00020532001-PA	GSSPFG00020532001-PA	60s ribosomal protein l32		https://bipaa.genouest.org/sp/spodoptera_frugiperda_pub/feature/Spodoptera/frugiperda-corn/polypeptide/GSSPFG00020532001-PA?pane=homology	9		+	+	0	-5.51647	-4.7258	-5.12113	NaN	2.69054	2.53774	NaN	NaN	NaN	NaN	NaN	NaN	28.0849	28.1432	26.0664	9	9	48.1	0	30.516	0	0	0	0	0	0	12	13	2
GSSPFG00003645001.1-PA	GSSPFG00003645001.1-PA	60s ribosomal protein l36		https://bipaa.genouest.org/sp/spodoptera_frugiperda_pub/feature/Spodoptera/frugiperda-corn/polypeptide/GSSPFG00003645001.1-PA?pane=homology	6		+	+	0	-4.99798	-5.1749	-5.08644	NaN	2.73395	2.76166	NaN	NaN	NaN	NaN	NaN	NaN	28.3861	28.6389	26.9283	6	6	22.4	0	45.78	0	0	0	0	0	0	9	9	3
GSSPFG00006989001-PA	GSSPFG00006989001-PA	ribosomal protein s19		https://bipaa.genouest.org/sp/spodoptera_frugiperda_pub/feature/Spodoptera/frugiperda-corn/polypeptide/GSSPFG00006989001-PA?pane=homology	10		+	+	0.860867	-4.61618	-5.47705	-5.04662	0.466327	2.27121	3.15524	25.6097	24.7646	23.1867	24.1041	23.9398	22.9345	29.545	29.6263	28.2382	10	10	39	0	43.589	3	1	1	2	1	1	17	16	11
GSSPFG00011719001-PA	GSSPFG00011719001-PA	ribosomal protein l19		https://bipaa.genouest.org/sp/spodoptera_frugiperda_pub/feature/Spodoptera/frugiperda-corn/polypeptide/GSSPFG00011719001-PA?pane=homology	9		+	+	0.694792	-4.68543	-5.38023	-5.03283	0.948716	2.94764	2.94921	23.548	23.2402	23.3003	22.2606	23.3203	22.4233	28.4363	28.7524	26.9562	9	9	38	0	86.758	1	0	0	1	0	0	18	15	8
GSSPFG00024299001-PA	GSSPFG00024299001-PA	ribosomal protein l18a		https://bipaa.genouest.org/sp/spodoptera_frugiperda_pub/feature/Spodoptera/frugiperda-corn/polypeptide/GSSPFG00024299001-PA?pane=homology	5		+	+	0	-4.96048	-4.86148	-4.91098	NaN	3.00307	2.78952	NaN	NaN	NaN	NaN	NaN	NaN	28.0274	28.247	26.4726	5	5	43	0	19.312	2	0	0	0	0	0	7	8	3
GSSPFG00005194001-PA	GSSPFG00005194001-PA	dolichyl-diphosphooligosaccharide--protein glycosyltransferase subunit 1		https://bipaa.genouest.org/sp/spodoptera_frugiperda_pub/feature/Spodoptera/frugiperda-corn/polypeptide/GSSPFG00005194001-PA?pane=homology	16		+	+	-0.156483	-4.95033	-4.79384	-4.87209	0.0457937	1.86297	3.94005	25.1909	NaN	21.6758	22.8775	23.4362	22.821	28.1183	27.3359	28.062	16	16	48.3	0	50.437	2	0	0	0	0	0	17	12	13
GSSPFG00033335001.1-PA	GSSPFG00033335001.1-PA	40s ribosomal protein s16		https://bipaa.genouest.org/sp/spodoptera_frugiperda_pub/feature/Spodoptera/frugiperda-corn/polypeptide/GSSPFG00033335001.1-PA?pane=homology	20		+	+	0.551397	-4.56821	-5.1196	-4.8439	0.29398	2.19169	2.94141	26.6753	26.6228	24.5668	25.9929	25.2679	24.9499	31.1014	31.0097	29.4584	20	20	82.4	0	79.872	4	6	1	5	1	1	39	38	28
GSSPFG00033316001.1-PA	GSSPFG00033316001.1-PA	60s ribosomal protein l37a		https://bipaa.genouest.org/sp/spodoptera_frugiperda_pub/feature/Spodoptera/frugiperda-corn/polypeptide/GSSPFG00033316001.1-PA?pane=homology	4		+	+	0	-4.36869	-5.01152	-4.6901	NaN	2.03303	2.46725	NaN	NaN	NaN	NaN	NaN	NaN	27.2994	27.4891	25.5812	4	4	36.1	0	26.443	0	0	0	0	0	0	8	8	2
GSSPFG00003276001-PA	GSSPFG00003276001-PA	40s ribosomal protein s14		https://bipaa.genouest.org/sp/spodoptera_frugiperda_pub/feature/Spodoptera/frugiperda-corn/polypeptide/GSSPFG00003276001-PA?pane=homology	7		+	+	0.355501	-4.47828	-4.83378	-4.65603	0.382328	2.31804	2.50243	24.9715	23.9188	24.1793	24.4476	23.6861	23.8694	29.6394	29.478	27.3871	7	7	39.5	0	59.362	0	0	0	1	0	0	18	14	6
GSSPFG00016335001.1-PA	GSSPFG00016335001.1-PA	protein transport protein sec61 subunit alpha isoform 2		https://bipaa.genouest.org/sp/spodoptera_frugiperda_pub/feature/Spodoptera/frugiperda-corn/polypeptide/GSSPFG00016335001.1-PA?pane=homology	6		+	+	0	-5.09328	-4.19869	-4.64598	NaN	2.50805	3.3095	NaN	NaN	NaN	NaN	NaN	NaN	27.1722	25.8799	26.8722	6	6	16.8	0	12.952	0	0	0	0	0	0	4	5	7
GSSPFG00024113001-PA	GSSPFG00024113001-PA	serine-arginine protein 55 isoform x2		https://bipaa.genouest.org/sp/spodoptera_frugiperda_pub/feature/Spodoptera/frugiperda-corn/polypeptide/GSSPFG00024113001-PA?pane=homology	7		+		2.83064	-3.21545	-6.0461	-4.63077	0.534646	0.642549	3.26258	NaN	26.4725	29.3877	NaN	NaN	NaN	28.9279	29.0033	29.2212	7	7	19.5	0	10.497	2	0	0	0	0	0	8	7	6
GSSPFG00006068001-PA	GSSPFG00006068001-PA	40s ribosomal protein s11		https://bipaa.genouest.org/sp/spodoptera_frugiperda_pub/feature/Spodoptera/frugiperda-corn/polypeptide/GSSPFG00006068001-PA?pane=homology	4		+	+	0	-4.81676	-4.37369	-4.59523	NaN	2.69023	2.17277	NaN	NaN	NaN	NaN	NaN	NaN	28.2213	28.1304	26.5309	4	4	47.5	0	123.22	0	0	0	0	0	1	11	13	8
GSSPFG00033965001.1-PA	GSSPFG00033965001.1-PA	ribosomal protein l27a		https://bipaa.genouest.org/sp/spodoptera_frugiperda_pub/feature/Spodoptera/frugiperda-corn/polypeptide/GSSPFG00033965001.1-PA?pane=homology	7		+	+	0.0945568	-4.5159	-4.61046	-4.56318	0.0220286	1.66808	1.43807	NaN	NaN	NaN	NaN	NaN	24.8647	28.0397	28.8711	25.7956	7	7	26.7	0	29.357	0	0	0	0	0	0	10	9	4
GSSPFG00000583001-PA	GSSPFG00000583001-PA	tropinone reductase 2-like		https://bipaa.genouest.org/sp/spodoptera_frugiperda_pub/feature/Spodoptera/frugiperda-corn/polypeptide/GSSPFG00000583001-PA?pane=homology	15		+	+	0.795141	-4.13783	-4.93297	-4.5354	0.454262	2.6472	3.23488	24.7873	23.9982	22.7882	22.5306	24.0225	NaN	28.2503	27.8326	27.9041	15	8	62.7	0	39.197	2	1	0	0	1	0	13	13	18
GSSPFG00030237001-PA	GSSPFG00030237001-PA	40s ribosomal protein s15		https://bipaa.genouest.org/sp/spodoptera_frugiperda_pub/feature/Spodoptera/frugiperda-corn/polypeptide/GSSPFG00030237001-PA?pane=homology	9		+	+	0.0524559	-4.48626	-4.53871	-4.51248	0.0122618	1.31976	2.03506	25.7336	25.885	NaN	24.4653	25.155	23.6267	30.0864	29.5002	27.2765	9	9	69.6	0	48.097	3	2	0	2	1	0	23	27	11
GSSPFG00008369001-PA	GSSPFG00008369001-PA	glucose dehydrogenase OR glucose oxidase (N-term of the protein)		https://bipaa.genouest.org/sp/spodoptera_frugiperda_pub/feature/Spodoptera/frugiperda-corn/polypeptide/GSSPFG00008369001-PA?pane=homology	20		+	+	2.0212	-3.30184	-5.32304	-4.31244	0.835968	1.79034	2.64817	28.7499	31.0411	28.4253	27.5743	25.9799	28.5985	32.5694	32.8292	32.7231	20	20	59	0	323.31	14	35	10	4	2	8	57	58	55
GSSPFG00024594001-PA	GSSPFG00024594001-PA	cytosolic 10-formyltetrahydrofolate dehydrogenase		https://bipaa.genouest.org/sp/spodoptera_frugiperda_pub/feature/Spodoptera/frugiperda-corn/polypeptide/GSSPFG00024594001-PA?pane=homology	22		+	+	0.344938	-4.13637	-4.48131	-4.30884	0.163361	2.05668	2.86001	NaN	24.535	NaN	NaN	NaN	NaN	28.2911	26.9708	26.8145	22	0	30.3	0	38.318	0	0	0	0	0	0	23	14	10
GSSPFG00001378001-PA	GSSPFG00001378001-PA	ribosomal protein l5		https://bipaa.genouest.org/sp/spodoptera_frugiperda_pub/feature/Spodoptera/frugiperda-corn/polypeptide/GSSPFG00001378001-PA?pane=homology	19		+	+	0.8739	-3.85679	-4.73069	-4.29374	0.612237	2.51624	2.4982	27.4344	27.5324	26.5029	26.7124	26.9451	25.1905	31.5667	31.4676	30.0058	19	19	53	0	265.83	7	7	3	2	3	2	54	52	32
GSSPFG00001222001-PA	GSSPFG00001222001-PA	40s ribosomal protein s18		https://bipaa.genouest.org/sp/spodoptera_frugiperda_pub/feature/Spodoptera/frugiperda-corn/polypeptide/GSSPFG00001222001-PA?pane=homology	11		+	+	0.403286	-3.96935	-4.37263	-4.17099	0.424245	2.53429	2.94717	26.5545	26.3294	25.3676	25.8594	25.8604	25.3219	30.546	30.5456	29.0679	11	11	48.6	0	42.166	3	3	1	2	2	1	24	18	7
GSSPFG00029736001-PA	GSSPFG00029736001-PA	60s acidic ribosomal protein p2		https://bipaa.genouest.org/sp/spodoptera_frugiperda_pub/feature/Spodoptera/frugiperda-corn/polypeptide/GSSPFG00029736001-PA?pane=homology	7		+	+	0.13189	-4.10355	-4.23544	-4.16949	0.045859	2.03221	1.51995	24.2845	23.7628	23.6811	24.6631	NaN	24.8202	28.5055	29.1791	26.3545	7	7	75.2	0	42.486	2	0	0	0	0	0	10	12	5
GSSPFG00023043001-PA	GSSPFG00023043001-PA	60s acidic ribosomal protein p0		https://bipaa.genouest.org/sp/spodoptera_frugiperda_pub/feature/Spodoptera/frugiperda-corn/polypeptide/GSSPFG00023043001-PA?pane=homology	16		+	+	0.543595	-3.85877	-4.40237	-4.13057	0.67765	2.55184	3.10158	28.2607	27.8723	27.0645	27.3628	27.1595	27.0444	32.0718	32.0546	30.6474	16	2	64.6	0	323.31	15	11	8	8	9	6	54	55	33
GSSPFG00035209001.5-PA;GSSPFG00003781001.2-PA;GSSPFG00035206001.3-PA	GSSPFG00035209001.5-PA		gi|1274127840|ref|XP_022828344.1|_4.800e-265_79.41_juvenile hormone esterase-like [Spodoptera litura]	https://bipaa.genouest.org/sp/spodoptera_frugiperda_pub/feature/Spodoptera/frugiperda-corn/polypeptide/GSSPFG00035209001.5-PA?pane=homology	40;38;1		+	+	1.38863	-3.39309	-4.78173	-4.08741	0.82857	2.54322	2.49488	30.5685	31.7182	30.5337	30.1546	28.209	30.2909	33.6582	34.5394	34.802	40	38	77.2	0	323.31	68	85	60	55	13	51	188	263	313
GSSPFG00025013001-PA	GSSPFG00025013001-PA	heterogeneous nuclear ribonucleoprotein r isoform x2		https://bipaa.genouest.org/sp/spodoptera_frugiperda_pub/feature/Spodoptera/frugiperda-corn/polypeptide/GSSPFG00025013001-PA?pane=homology	9		+	+	0.272311	-3.92199	-4.1943	-4.05814	0.340738	3.64967	4.98179	23.3728	NaN	23.0612	NaN	22.6331	22.9021	26.9774	26.733	26.843	9	9	13.7	0	22.649	0	0	0	0	0	0	12	10	8
GSSPFG00025757001-PA;GSSPFG00015406001-PA;GSSPFG00029517001-PA;GSSPFG00029518001-PA	GSSPFG00015406001-PA	ribosomal protein l3		https://bipaa.genouest.org/sp/spodoptera_frugiperda_pub/feature/Spodoptera/frugiperda-corn/polypeptide/GSSPFG00015406001-PA?pane=homology	19;19;12;4		+	+	-0.473696	-4.27534	-3.80164	-4.03849	0.496853	2.68054	3.01192	26.4784	25.1069	25.4203	26.1042	26.2046	26.118	30.3434	30.4178	29.0705	19	19	45.1	0	156.48	5	0	1	2	1	2	41	36	19
GSSPFG00007735001-PA	GSSPFG00007735001-PA		gi|1274139350|ref|XP_022814395.1|_1.500e-107_94.86_uncharacterized protein LOC111348125 isoform X1 [S…	https://bipaa.genouest.org/sp/spodoptera_frugiperda_pub/feature/Spodoptera/frugiperda-corn/polypeptide/GSSPFG00007735001-PA?pane=homology	8		+	+	0	-3.96558	-4.04083	-4.0032	NaN	2.51457	2.92533	NaN	NaN	NaN	NaN	NaN	NaN	26.3794	26.2222	26.678	8	2	32.1	0	4.6841	0	0	0	0	0	0	4	5	4
GSSPFG00013115001-PA	GSSPFG00013115001-PA	40s ribosomal protein s4		https://bipaa.genouest.org/sp/spodoptera_frugiperda_pub/feature/Spodoptera/frugiperda-corn/polypeptide/GSSPFG00013115001-PA?pane=homology	19		+	+	0.389741	-3.80124	-4.19098	-3.99611	0.646156	2.65841	2.96964	27.9835	27.84	27.1762	27.4871	27.2356	27.1077	31.9348	31.9666	30.5019	19	19	63.4	0	110.25	13	16	6	9	7	6	55	62	42
GSSPFG00012205001-PA	GSSPFG00012205001-PA	ribosomal protein l10		https://bipaa.genouest.org/sp/spodoptera_frugiperda_pub/feature/Spodoptera/frugiperda-corn/polypeptide/GSSPFG00012205001-PA?pane=homology	12		+	+	0.56859	-3.62867	-4.19726	-3.91296	0.462193	2.33742	2.70659	26.605	26.3869	25.2651	26.1774	25.2472	25.1266	30.1535	30.2311	28.7583	12	12	52.7	0	313.92	7	4	1	6	1	1	23	21	15
GSSPFG00020171001-PA	GSSPFG00020171001-PA	translocon-associated protein subunit beta		https://bipaa.genouest.org/sp/spodoptera_frugiperda_pub/feature/Spodoptera/frugiperda-corn/polypeptide/GSSPFG00020171001-PA?pane=homology	2		+	+	0	-4.33953	-3.46521	-3.90237	NaN	3.61081	2.84235	NaN	NaN	NaN	NaN	NaN	NaN	27.0235	26.1039	26.1219	2	2	18.8	0	77.308	1	0	0	0	0	0	5	3	2
GSSPFG00001653001-PA	GSSPFG00001653001-PA	transcription elongation factor spt5		https://bipaa.genouest.org/sp/spodoptera_frugiperda_pub/feature/Spodoptera/frugiperda-corn/polypeptide/GSSPFG00001653001-PA?pane=homology	15		+	+	0.262263	-3.7556	-4.01786	-3.88673	0.161358	3.09611	2.81802	23.2184	23.9384	22.6669	23.0817	23.8192	22.136	26.9924	27.3668	26.7313	15	15	20.2	0	42.021	0	0	0	0	0	0	15	15	10
GSSPFG00013013001.3-PA	GSSPFG00013013001.3-PA		gi|1274114364|ref|XP_022822159.1|_4.000e-93_98.86_protein lethal(2)essential for life-like [Spodopte...	https://bipaa.genouest.org/sp/spodoptera_frugiperda_pub/feature/Spodoptera/frugiperda-corn/polypeptide/GSSPFG00013013001.3-PA?pane=homology	6		+	+	1.73418	-2.79623	-4.53042	-3.66333	0.609251	1.42944	1.7431	NaN	24.762	NaN	NaN	NaN	NaN	25.1148	26.8794	26.4871	6	6	49.7	0	9.8352	0	0	0	1	0	0	0	6	4
GSSPFG00017983001.3-PA	GSSPFG00017983001.3-PA	40s ribosomal protein s6		https://bipaa.genouest.org/sp/spodoptera_frugiperda_pub/feature/Spodoptera/frugiperda-corn/polypeptide/GSSPFG00017983001.3-PA?pane=homology	15		+	+	-0.436708	-3.74062	-3.30391	-3.52226	1.00683	2.80308	2.68228	26.3987	26.2743	25.8092	26.7466	26.6277	26.4179	30.4626	30.2417	28.9997	15	15	46.5	0	113.81	4	2	1	4	4	3	27	23	17
GSSPFG00012221001-PA	GSSPFG00012221001-PA	signal recognition particle subunit srp72		https://bipaa.genouest.org/sp/spodoptera_frugiperda_pub/feature/Spodoptera/frugiperda-corn/polypeptide/GSSPFG00012221001-PA?pane=homology	23		+	+	-1.14782	-4.00808	-2.86026	-3.43417	0.649502	2.27428	2.9397	25.2728	23.1743	NaN	25.3231	25.2973	24.3012	27.8792	27.9338	27.6894	23	23	46.8	0	96.078	3	0	0	1	4	1	21	19	14
GSSPFG00005979001-PA	GSSPFG00005979001-PA	60s ribosomal protein l31		https://bipaa.genouest.org/sp/spodoptera_frugiperda_pub/feature/Spodoptera/frugiperda-corn/polypeptide/GSSPFG00005979001-PA?pane=homology	6		+	+	0.198617	-3.31573	-3.51435	-3.41504	0.340894	2.23403	2.44404	26.133	26.0815	25.4013	25.6716	25.7603	25.5881	29.7893	29.7286	28.0452	6	6	37.6	0	8.5589	2	2	2	2	2	2	9	7	2
GSSPFG00018346001.1-PA	GSSPFG00018346001.1-PA	ribosomal protein s17		https://bipaa.genouest.org/sp/spodoptera_frugiperda_pub/feature/Spodoptera/frugiperda-corn/polypeptide/GSSPFG00018346001.1-PA?pane=homology	11		+	+	-0.477332	-3.60017	-3.12284	-3.36151	0.557329	2.31654	2.34063	26.2639	26.7876	25.5581	26.496	26.9351	26.6105	30.5888	30.0217	28.7996	11	11	38.4	0	120.87	4	4	2	3	3	3	22	16	12
GSSPFG00010962001-PA	GSSPFG00010962001-PA		gi|1274145377|ref|XP_022833104.1|_1.000e-37_94.87_uncharacterized protein LOC111361011 [Spodoptera l...	https://bipaa.genouest.org/sp/spodoptera_frugiperda_pub/feature/Spodoptera/frugiperda-corn/polypeptide/GSSPFG00010962001-PA?pane=homology	2		+	+	-0.164245	-3.36966	-3.20542	-3.28754	0.0680357	2.13656	2.27703	23.5286	NaN	NaN	NaN	NaN	NaN	25.797	25.2649	25.8871	2	2	30.4	0	11.354	1	0	0	0	0	0	3	3	3
GSSPFG00017374001-PA	GSSPFG00017374001-PA	dolichyl-diphosphooligosaccharide--protein glycosyltransferase 48 kda subunit		https://bipaa.genouest.org/sp/spodoptera_frugiperda_pub/feature/Spodoptera/frugiperda-corn/polypeptide/GSSPFG00017374001-PA?pane=homology	6		+	+	0.143089	-3.20523	-3.34832	-3.27677	0.206116	2.90428	3.08473	23.2028	NaN	NaN	22.9152	NaN	NaN	26.3644	25.3226	26.2637	6	6	18.1	0	10.396	0	0	0	0	0	0	7	4	6
GSSPFG00012661001-PA	GSSPFG00012661001-PA	ribosomal protein partial		https://bipaa.genouest.org/sp/spodoptera_frugiperda_pub/feature/Spodoptera/frugiperda-corn/polypeptide/GSSPFG00012661001-PA?pane=homology	13		+	+	0.57829	-2.91778	-3.49607	-3.20693	0.622948	2.09141	2.88276	28.2014	28.2221	26.9742	27.3383	27.2067	27.1179	31.1591	31.137	29.855	13	13	57.3	0	101.21	3	4	2	3	4	3	20	12	16
GSSPFG00000576001-PA	GSSPFG00000576001-PA		gi|1274135756|ref|XP_022834537.1|_0.000e+0_72.75_LOW QUALITY PROTEIN: uncharacterized protein LOC11...	https://bipaa.genouest.org/sp/spodoptera_frugiperda_pub/feature/Spodoptera/frugiperda-corn/polypeptide/GSSPFG00000576001-PA?pane=homology	2				2.37199	-1.97703	-4.34903	-3.16303	0.313024	0.401335	0.885019	NaN	29.3855	29.4754	29.351	NaN	NaN	29.2809	29.4097	29.2761	2	2	0.3	0.0099715	1.7602	0	1	1	2	1	1	0	1	2
GSSPFG00008310001-PA	GSSPFG00008310001-PA	40s ribosomal protein s15aa		https://bipaa.genouest.org/sp/spodoptera_frugiperda_pub/feature/Spodoptera/frugiperda-corn/polypeptide/GSSPFG00008310001-PA?pane=homology	8		+	+	0.21427	-3.04978	-3.26405	-3.15692	0.459241	2.34938	2.57316	27.2066	26.9986	26.5381	26.6239	26.7205	26.7561	30.5143	30.3918	28.9866	8	8	73	0	36.052	6	6	5	4	3	5	20	20	14
GSSPFG00029435001-PA	GSSPFG00029435001-PA	46 kda fk506-binding nuclear protein		https://bipaa.genouest.org/sp/spodoptera_frugiperda_pub/feature/Spodoptera/frugiperda-corn/polypeptide/GSSPFG00029435001-PA?pane=homology	9		+	+	0.443354	-2.89416	-3.33751	-3.11583	0.857005	2.97493	2.884	23.4686	23.3894	23.3864	22.9629	23.3896	NaN	26.539	26.7484	25.6395	9	9	24.5	0	17.627	1	0	0	1	0	0	7	7	4
GSSPFG00032692001-PA	GSSPFG00032692001-PA		gi|1199374454|ref|XP_021181423.1|_8.400e-40_88.48_calpastatin-like [Helicoverpa armigera] >gi|140242...	https://bipaa.genouest.org/sp/spodoptera_frugiperda_pub/feature/Spodoptera/frugiperda-corn/polypeptide/GSSPFG00032692001-PA?pane=homology	4		+	+	1.23151	-2.48517	-3.71668	-3.10093	0.675957	1.37984	4.39832	NaN	NaN	24.8579	NaN	NaN	NaN	25.5801	25.4801	26.0332	4	4	14.7	0	9.3536	1	0	0	0	0	0	4	2	4
GSSPFG00005864001-PA	GSSPFG00005864001-PA	voltage-dependent calcium channel type a subunit alpha-1		https://bipaa.genouest.org/sp/spodoptera_frugiperda_pub/feature/Spodoptera/frugiperda-corn/polypeptide/GSSPFG00005864001-PA?pane=homology	2		+	+	-3.14382	-4.63928	-1.49546	-3.06737	0.864682	1.23412	1.08112	NaN	NaN	27.2703	27.1504	26.5532	27.5431	29.734	28.1312	27.8679	2	2	2.5	0	2.7487	0	0	0	0	0	0	2	0	1
GSSPFG00013742001-PA	GSSPFG00013742001-PA		gi|930665220|gb|KPJ06349.1|_1.700e-133_82.08_Ankyrin repeat domain-containing protein 11 [Papil...	https://bipaa.genouest.org/sp/spodoptera_frugiperda_pub/feature/Spodoptera/frugiperda-corn/polypeptide/GSSPFG00013742001-PA?pane=homology	3		+	+	0.400028	-2.85299	-3.25301	-3.053	0.396088	2.73167	3.25367	23.3119	NaN	NaN	NaN	NaN	NaN	25.8164	25.1484	25.5431	3	3	16.4	0	12.494	0	0	0	0	0	0	5	3	3
GSSPFG00011947001-PA	GSSPFG00011947001-PA	40s ribosomal protein s29		https://bipaa.genouest.org/sp/spodoptera_frugiperda_pub/feature/Spodoptera/frugiperda-corn/polypeptide/GSSPFG00011947001-PA?pane=homology	2		+	+	0	-3.24915	-2.80672	-3.02794	NaN	2.39517	1.63954	NaN	NaN	NaN	NaN	NaN	NaN	25.8603	25.9681	24.3865	2	2	18.9	0	8.3371	0	0	0	0	0	0	3	3	1
GSSPFG00002705001.1-PA	GSSPFG00002705001.1-PA	ribosomal protein s2		https://bipaa.genouest.org/sp/spodoptera_frugiperda_pub/feature/Spodoptera/frugiperda-corn/polypeptide/GSSPFG00002705001.1-PA?pane=homology	16		+	+	-0.0456518	-3.04201	-2.99636	-3.01919	0.102933	2.48431	2.51584	27.7895	27.3963	27.3295	27.6488	27.5876	27.4159	31.0571	30.9604	29.6239	16	16	47.2	0	129.68	13	8	4	9	4	4	36	37	20
GSSPFG00000312001-PA	GSSPFG00000312001-PA	ribosomal protein s10		https://bipaa.genouest.org/sp/spodoptera_frugiperda_pub/feature/Spodoptera/frugiperda-corn/polypeptide/GSSPFG00000312001-PA?pane=homology	14		+	+	0.279863	-2.80027	-3.08014	-2.9402	0.409952	2.21525	2.56343	27.0466	26.8344	26.1525	26.422	26.5691	26.2027	29.9562	29.9086	28.5696	14	14	67.9	0	59.791	11	9	5	5	3	5	40	42	22
GSSPFG00005845001-PA	GSSPFG00005845001-PA	isoform a		https://bipaa.genouest.org/sp/spodoptera_frugiperda_pub/feature/Spodoptera/frugiperda-corn/polypeptide/GSSPFG00005845001-PA?pane=homology	20			+	-0.324406	-3.09795	-2.77355	-2.93575	0.560806	1.03344	0.932197	NaN	NaN	21.5565	NaN	NaN	NaN	22.9413	24.3378	27.6225	20	12	37.2	0	36.803	0	0	0	0	0	0	1	1	15
GSSPFG00017443001-PA	GSSPFG00017443001-PA		/	https://bipaa.genouest.org/sp/spodoptera_frugiperda_pub/feature/Spodoptera/frugiperda-corn/polypeptide/GSSPFG00017443001-PA?pane=homology	2		+	+	0.225884	-2.7769	-3.00279	-2.88985	0.187251	2.50574	2.93711	29.3448	30.2634	29.0367	29.3246	28.8416	29.801	32.3979	32.6882	31.8895	2	2	9.1	0	15.104	4	4	3	3	3	4	15	14	11
GSSPFG00010466001-PA	GSSPFG00010466001-PA	signal recognition particle 68 kda protein		https://bipaa.genouest.org/sp/spodoptera_frugiperda_pub/feature/Spodoptera/frugiperda-corn/polypeptide/GSSPFG00010466001-PA?pane=homology	17		+	+	-0.617496	-3.18235	-2.56486	-2.8736	0.405082	2.27496	2.79877	25.6428	25.0124	23.7227	25.9755	25.363	24.8919	28.1786	27.9884	27.7579	17	17	35.4	0	50.082	2	0	0	3	1	1	21	16	16
GSSPFG00027005001.1-PA	GSSPFG00027005001.1-PA		gi|1274114026|ref|XP_022821973.1|_0.000e+0_79.10_atlastin-2-like isoform X1 [Spodoptera litura]	https://bipaa.genouest.org/sp/spodoptera_frugiperda_pub/feature/Spodoptera/frugiperda-corn/polypeptide/GSSPFG00027005001.1-PA?pane=homology	20		+	+	-0.47014	-3.06652	-2.59638	-2.83145	0.242784	1.20943	1.28403	22.5731	NaN	23.3798	NaN	NaN	NaN	23.9696	24.9259	27.1159	20	13	29.4	0	59.94	0	0	1	0	0	0	1	3	12
GSSPFG00030086001.1-PA	GSSPFG00030086001.1-PA		gi|1274111953|ref|XP_022820834.1|_2.200e-242_89.07_protein eyes shut [Spodoptera litura]	https://bipaa.genouest.org/sp/spodoptera_frugiperda_pub/feature/Spodoptera/frugiperda-corn/polypeptide/GSSPFG00030086001.1-PA?pane=homology	2		+	+	3.2056	-1.17179	-4.37739	-2.77459	0.886666	1.56866	1.21738	27.5677	28.1685	27.4353	NaN	27.6429	NaN	28.4134	29.3009	28.9726	2	2	1.1	0	2.8401	2	2	2	3	3	2	3	4	3
GSSPFG00021686001-PA	GSSPFG00021686001-PA	signal recognition particle 54 kda protein		https://bipaa.genouest.org/sp/spodoptera_frugiperda_pub/feature/Spodoptera/frugiperda-corn/polypeptide/GSSPFG00021686001-PA?pane=homology	6		+	+	-0.8517	-3.16712	-2.31542	-2.74127	0.35109	1.72207	1.73707	24.4035	NaN	NaN	NaN	24.3602	24.0711	25.6909	26.1608	26.0031	6	6	35	0	9.7538	2	1	0	0	1	0	5	7	4
GSSPFG00033338001.3-PA;GSSPFG00035238001.3-PA	GSSPFG00033338001.3-PA	udp-glycosyltransferase ugt33f2		https://bipaa.genouest.org/sp/spodoptera_frugiperda_pub/feature/Spodoptera/frugiperda-corn/polypeptide/GSSPFG00033338001.3-PA?pane=homology	6;1		+	+	0	-2.44122	-3.00742	-2.72432	NaN	2.17058	2.30589	NaN	NaN	NaN	NaN	NaN	NaN	26.2233	24.6647	25.5707	6	6	37.1	0	43.67	0	0	0	0	0	0	7	0	2
GSSPFG00022318001-PA	GSSPFG00022318001-PA	60s ribosomal protein l24		https://bipaa.genouest.org/sp/spodoptera_frugiperda_pub/feature/Spodoptera/frugiperda-corn/polypeptide/GSSPFG00022318001-PA?pane=homology	4		+	+	-0.514613	-2.97686	-2.46225	-2.71955	0.47393	2.01504	1.85903	25.6606	24.5974	24.4673	25.6071	25.7904	24.8716	28.5503	28.2377	26.8679	4	4	22.1	0	8.0714	4	0	0	2	4	1	6	7	4
GSSPFG00031192001-PA	GSSPFG00031192001-PA	protein dek-like isoform x1		https://bipaa.genouest.org/sp/spodoptera_frugiperda_pub/feature/Spodoptera/frugiperda-corn/polypeptide/GSSPFG00031192001-PA?pane=homology	4		+	+	-1.11879	-3.27703	-2.15824	-2.71764	0.561713	1.66483	2.43488	24.6987	NaN	NaN	NaN	NaN	24.5807	26.1823	26.7997	25.8778	4	4	13.8	0	11.638	0	2	0	0	1	0	7	6	5
GSSPFG00006185001-PA	GSSPFG00006185001-PA	translocon-associated protein subunit alpha		https://bipaa.genouest.org/sp/spodoptera_frugiperda_pub/feature/Spodoptera/frugiperda-corn/polypeptide/GSSPFG00006185001-PA?pane=homology	4		+	+	-0.142094	-2.78649	-2.6444	-2.71544	0.0432645	1.38767	1.34643	25.0811	NaN	NaN	NaN	NaN	NaN	27.0949	25.4227	26.2785	4	4	23.1	0	51.724	0	0	0	0	0	0	6	2	3
GSSPFG00026433001-PA	GSSPFG00026433001-PA	ribosomal protein s20		https://bipaa.genouest.org/sp/spodoptera_frugiperda_pub/feature/Spodoptera/frugiperda-corn/polypeptide/GSSPFG00026433001-PA?pane=homology	4		+	+	0.216902	-2.57436	-2.79126	-2.68281	0.262823	1.98642	2.28477	27.0272	26.8365	26.0655	26.26	26.7217	26.2968	29.6836	29.7142	28.2544	4	4	25.2	0	56.697	4	5	3	5	5	4	10	12	10
GSSPFG00009082001-PA	GSSPFG00009082001-PA	septin-1		https://bipaa.genouest.org/sp/spodoptera_frugiperda_pub/feature/Spodoptera/frugiperda-corn/polypeptide/GSSPFG00009082001-PA?pane=homology	2				-1.64157	-3.49884	-1.85727	-2.67806	0.216173	0.846059	0.338192	NaN	NaN	27.9769	27.9938	28.1395	NaN	27.1884	27.946	27.8703	2	2	34.9	0	4.5458	0	1	2	1	0	1	2	2	0
GSSPFG00030721001-PA	GSSPFG00030721001-PA	thioredoxin domain-containing protein		https://bipaa.genouest.org/sp/spodoptera_frugiperda_pub/feature/Spodoptera/frugiperda-corn/polypeptide/GSSPFG00030721001-PA?pane=homology	4		+	+	0	-3.20195	-2.15341	-2.67768	NaN	3.43595	2.0301	NaN	NaN	NaN	NaN	NaN	NaN	25.6127	24.6731	25.4065	4	4	14.2	0	8.5757	0	0	0	0	0	0	4	2	2
GSSPFG00019839001-PA;GSSPFG00015824001-PA	GSSPFG00019839001-PA	40s ribosomal protein s23		https://bipaa.genouest.org/sp/spodoptera_frugiperda_pub/feature/Spodoptera/frugiperda-corn/polypeptide/GSSPFG00019839001-PA?pane=homology	8;7		+	+	0.383468	-2.48087	-2.86434	-2.6726	0.465391	1.8467	2.20434	27.022	26.6037	25.9684	26.1947	26.4374	25.8116	29.4878	29.5618	27.9872	8	8	39.3	0	139.47	7	3	3	2	3	2	15	15	9
GSSPFG00029125001-PA	GSSPFG00029125001-PA	thioredoxin-related transmembrane protein 1-like		https://bipaa.genouest.org/sp/spodoptera_frugiperda_pub/feature/Spodoptera/frugiperda-corn/polypeptide/GSSPFG00029125001-PA?pane=homology	2		+	+	0	-2.55527	-2.77727	-2.66627	NaN	1.94023	2.49256	NaN	NaN	NaN	NaN	NaN	NaN	25.2678	24.1127	24.5106	2	2	11.4	0	6.8064	0	0	0	0	0	0	2	2	2
GSSPFG00019498001-PA	GSSPFG00019498001-PA	reticulon-1-a isoform x4		https://bipaa.genouest.org/sp/spodoptera_frugiperda_pub/feature/Spodoptera/frugiperda-corn/polypeptide/GSSPFG00019498001-PA?pane=homology	5		+	+	1.00503	-2.1246	-3.12963	-2.62711	0.535184	1.81083	1.62277	24.8839	24.0119	23.9459	24.1053	23.9862	NaN	27.1537	25.6694	26.3924	5	5	37	0	12.927	4	0	0	0	1	0	5	4	7
GSSPFG00003367001-PA;GSSPFG00014740001-PA	GSSPFG00003367001-PA	calcyphosin-like protein		https://bipaa.genouest.org/sp/spodoptera_frugiperda_pub/feature/Spodoptera/frugiperda-corn/polypeptide/GSSPFG00003367001-PA?pane=homology	7;7		+	+	0.473508	-2.3657	-2.83921	-2.60245	0.398196	1.9257	3.3152	22.9959	23.2175	24.5482	23.3819	22.9777	NaN	26.0004	25.519	26.3393	7	7	40.4	0	13.267	1	0	2	0	0	0	5	5	7
GSSPFG00001649001.1-PA	GSSPFG00001649001.1-PA	ribosomal protein s3		https://bipaa.genouest.org/sp/spodoptera_frugiperda_pub/feature/Spodoptera/frugiperda-corn/polypeptide/GSSPFG00001649001.1-PA?pane=homology	24		+	+	0.366169	-2.40686	-2.77303	-2.58995	0.322293	1.94807	2.58675	29.8216	29.8091	28.5809	29.4043	29.0623	28.6465	32.1072	32.2145	31.1104	24	24	77	0	270.58	32	29	18	21	17	16	63	65	44
GSSPFG00002918001-PA	GSSPFG00002918001-PA	ribonucleoside-diphosphate reductase subunit m2		https://bipaa.genouest.org/sp/spodoptera_frugiperda_pub/feature/Spodoptera/frugiperda-corn/polypeptide/GSSPFG00002918001-PA?pane=homology	16		+		-1.1996	-3.14984	-1.95024	-2.55004	0.239384	0.722865	2.51925	26.5832	26.4057	NaN	25.5492	25.8185	25.7993	27.8519	28.0626	27.1032	16	16	50.9	0	86.18	8	7	0	2	3	2	17	19	9
GSSPFG00023131001.3-PA;GSSPFG00011752001-PA	GSSPFG00023131001.3-PA	histone h4		https://bipaa.genouest.org/sp/spodoptera_frugiperda_pub/feature/Spodoptera/frugiperda-corn/polypeptide/GSSPFG00023131001.3-PA?pane=homology	6;1		+	+	-0.277583	-2.66901	-2.39142	-2.53022	0.426068	2.81358	2.92942	24.8073	24.6559	24.0281	24.5065	24.9959	24.8217	27.0141	27.6581	26.826	6	6	51	0	13.899	2	2	1	0	2	1	10	9	7
GSSPFG00011814001-PA	GSSPFG00011814001-PA		gi|1274142026|ref|XP_022815853.1|_0.000e+0_98.00_constitutive coactivator of PPAR-gamma-like protei...	https://bipaa.genouest.org/sp/spodoptera_frugiperda_pub/feature/Spodoptera/frugiperda-corn/polypeptide/GSSPFG00011814001-PA?pane=homology	10		+	+	-1.39737	-3.22311	-1.82574	-2.52442	0.799841	1.78707	3.7135	NaN	24.1608	NaN	24.3886	24.301	24.0779	26.2559	26.0914	25.8974	10	10	15.7	0	22.853	1	1	0	1	1	0	10	5	4
GSSPFG00012387001-PA	GSSPFG00012387001-PA	lysosomal alpha-mannosidase		https://bipaa.genouest.org/sp/spodoptera_frugiperda_pub/feature/Spodoptera/frugiperda-corn/polypeptide/GSSPFG00012387001-PA?pane=homology	4		+	+	1.46016	-1.79431	-3.25447	-2.52439	1.18731	1.64595	3.12212	24.0362	NaN	NaN	NaN	NaN	NaN	24.8016	24.6867	25.1369	4	4	12.4	0	6.5057	1	0	0	0	0	0	2	4	2
GSSPFG00001570001-PA	GSSPFG00001570001-PA	40s ribosomal protein s12		https://bipaa.genouest.org/sp/spodoptera_frugiperda_pub/feature/Spodoptera/frugiperda-corn/polypeptide/GSSPFG00001570001-PA?pane=homology	10		+	+	0.407839	-2.2637	-2.67154	-2.46762	0.547046	1.68066	2.10494	26.3205	26.164	25.3274	25.4415	25.7611	25.3858	28.61	28.8411	27.152	10	10	62.1	0	61.886	4	4	1	3	4	2	19	21	7
GSSPFG00021690001.1-PA	GSSPFG00021690001.1-PA	adipocyte plasma membrane-associated protein		https://bipaa.genouest.org/sp/spodoptera_frugiperda_pub/feature/Spodoptera/frugiperda-corn/polypeptide/GSSPFG00021690001.1-PA?pane=homology	15		+	+	-1.41576	-3.17374	-1.75798	-2.46586	0.774817	1.59007	1.86694	24.7838	23.1738	26.0371	25.7886	26.2763	26.177	28.5219	27.1706	27.8233	15	15	25	0	46.228	2	0	0	0	0	0	21	13	15
GSSPFG00008691001.3-PA	GSSPFG00008691001.3-PA	voltage-dependent anion-selective channel		https://bipaa.genouest.org/sp/spodoptera_frugiperda_pub/feature/Spodoptera/frugiperda-corn/polypeptide/GSSPFG00008691001.3-PA?pane=homology	6		+	+	1.24572	-1.74822	-2.99394	-2.37108	0.617361	1.38351	1.71116	24.4059	NaN	NaN	NaN	NaN	NaN	25.2544	24.6187	25.5591	6	6	26.9	0	18.983	1	0	0	0	0	0	5	1	5
GSSPFG00001834001.5-PA	GSSPFG00001834001.5-PA	carboxyl choline esterase cce016d		https://bipaa.genouest.org/sp/spodoptera_frugiperda_pub/feature/Spodoptera/frugiperda-corn/polypeptide/GSSPFG00001834001.5-PA?pane=homology	25		+		2.46853	-1.102	-3.57053	-2.33627	0.938864	0.916197	1.27888	29.1224	29.938	29.4361	25.7952	25.8528	29.443	29.9593	30.2371	31.6061	25	7	52.6	0	323.31	20	19	16	3	2	16	20	24	36
GSSPFG00027353001-PA	GSSPFG00027353001-PA	transcriptional activator protein pur-alpha		https://bipaa.genouest.org/sp/spodoptera_frugiperda_pub/feature/Spodoptera/frugiperda-corn/polypeptide/GSSPFG00027353001-PA?pane=homology	3		+	+	0	-2.58164	-2.08214	-2.33189	NaN	2.34344	1.13318	NaN	NaN	NaN	NaN	NaN	NaN	24.7808	24.6167	23.8683	3	3	14.8	0	4.3609	0	0	0	0	0	0	3	2	1
GSSPFG00021981001-PA	GSSPFG00021981001-PA	y-box protein		https://bipaa.genouest.org/sp/spodoptera_frugiperda_pub/feature/Spodoptera/frugiperda-corn/polypeptide/GSSPFG00021981001-PA?pane=homology	9		+	+	0.213524	-2.16486	-2.37838	-2.27162	0.24908	2.63057	2.67702	26.0128	26.1521	25.4178	25.4612	26.15	25.3309	28.1288	28.3446	27.6039	9	9	48.4	0	115.53	4	4	1	1	2	1	17	16	11
GSSPFG00003200001.1-PA	GSSPFG00003200001.1-PA		gi|1274103794|ref|XP_022813981.1|_2.200e-77_86.52_uncharacterized protein LOC111347839 [Spodoptera l...	https://bipaa.genouest.org/sp/spodoptera_frugiperda_pub/feature/Spodoptera/frugiperda-corn/polypeptide/GSSPFG00003200001.1-PA?pane=homology	4		+	+	0	-1.83861	-2.69189	-2.26525	NaN	2.64879	1.44359	NaN	NaN	NaN	NaN	NaN	NaN	24.0322	24.5222	24.8219	4	4	31	0	9.3534	0	0	0	0	0	0	2	2	3
GSSPFG00028997001-PA;GSSPFG00011045001-PA	GSSPFG00028997001-PA	la-related protein 1-like		https://bipaa.genouest.org/sp/spodoptera_frugiperda_pub/feature/Spodoptera/frugiperda-corn/polypeptide/GSSPFG00028997001-PA?pane=homology	8;7		+		0.449486	-1.98365	-2.43314	-2.20839	0.174354	0.90713	1.41712	24.0896	NaN	24.4952	NaN	NaN	NaN	26.1022	26.0238	24.2565	8	8	18.6	0	14.943	1	0	0	0	0	0	4	6	2
GSSPFG00002996001-PA	GSSPFG00002996001-PA	peroxiredoxin- mitochondrial		https://bipaa.genouest.org/sp/spodoptera_frugiperda_pub/feature/Spodoptera/frugiperda-corn/polypeptide/GSSPFG00002996001-PA?pane=homology	4		+	+	0.221507	-2.08012	-2.30163	-2.19088	0.0583433	1.3197	0.980723	24.3458	NaN	NaN	NaN	NaN	24.8547	24.9416	24.778	25.1887	4	4	46	0	6.9978	2	0	0	0	0	1	5	2	5
GSSPFG00007126001.1-PA	GSSPFG00007126001.1-PA	tho complex subunit 4		https://bipaa.genouest.org/sp/spodoptera_frugiperda_pub/feature/Spodoptera/frugiperda-corn/polypeptide/GSSPFG00007126001.1-PA?pane=homology	5		+	+	-1.15509	-2.70698	-1.55189	-2.12943	0.965062	2.07066	1.93323	23.1828	NaN	NaN	24.0811	23.2587	23.8906	25.1697	25.7771	24.9392	5	5	21.3	0	11.414	0	0	0	0	0	0	3	3	3
GSSPFG00011046001-PA	GSSPFG00011046001-PA		gi|1274133519|ref|XP_022831356.1|_4.500e-44_90.08_la-related protein 1 [Spodoptera litura]	https://bipaa.genouest.org/sp/spodoptera_frugiperda_pub/feature/Spodoptera/frugiperda-corn/polypeptide/GSSPFG00011046001-PA?pane=homology	5			+	-0.853436	-2.54463	-1.6912	-2.11791	0.351189	2.14887	0.68976	NaN	NaN	NaN	24.7084	NaN	NaN	25.616	25.0914	23.9592	5	5	43.9	0	25.917	0	0	0	1	0	0	2	3	0
GSSPFG00032713001-PA	GSSPFG00032713001-PA	xaa-pro aminopeptidase 1		https://bipaa.genouest.org/sp/spodoptera_frugiperda_pub/feature/Spodoptera/frugiperda-corn/polypeptide/GSSPFG00032713001-PA?pane=homology	2		+		1.40623	-1.37163	-2.77786	-2.07475	0.535058	0.610122	2.04403	24.958	NaN	24.6949	NaN	NaN	NaN	25.0864	25.1213	25.3828	2	2	16.8	0	2.8116	2	0	1	1	0	0	2	1	2
GSSPFG00023310001-PA	GSSPFG00023310001-PA	dolichyl-diphosphooligosaccharide--protein glycosyltransferase 48 kda subunit		https://bipaa.genouest.org/sp/spodoptera_frugiperda_pub/feature/Spodoptera/frugiperda-corn/polypeptide/GSSPFG00023310001-PA?pane=homology	1		+	+	0	-2.10893	-2.03926	-2.07409	NaN	1.34421	1.75713	NaN	NaN	NaN	NaN	NaN	NaN	24.7197	24.167	24.7924	1	1	24.4	0	5.7698	0	0	0	0	0	0	2	2	3
GSSPFG00001859001-PA	GSSPFG00001859001-PA	rna-binding protein lark isoform x1		https://bipaa.genouest.org/sp/spodoptera_frugiperda_pub/feature/Spodoptera/frugiperda-corn/polypeptide/GSSPFG00001859001-PA?pane=homology	8		+	+	-0.102307	-2.10397	-2.00166	-2.05281	0.196356	4.25675	3.05301	23.7773	23.6737	23.6528	23.4466	23.8398	24.1243	25.8962	25.9333	25.5862	8	8	30.6	0	10.843	1	0	0	0	0	0	5	5	3
GSSPFG00007149001-PA;GSSPFG00001868001-PA	GSSPFG00007149001-PA	persulfide dioxygenase mitochondrial		https://bipaa.genouest.org/sp/spodoptera_frugiperda_pub/feature/Spodoptera/frugiperda-corn/polypeptide/GSSPFG00007149001-PA?pane=homology	5;5		+	+	1.36017	-1.35079	-2.71095	-2.03087	1.83345	1.15861	2.45038	NaN	23.917	NaN	NaN	NaN	NaN	24.2344	25.6407	24.4356	5	5	48.8	0	7.4545	0	0	0	0	0	0	1	6	0
GSSPFG00005386001.4-PA	GSSPFG00005386001.4-PA	centromere-associated protein e		https://bipaa.genouest.org/sp/spodoptera_frugiperda_pub/feature/Spodoptera/frugiperda-corn/polypeptide/GSSPFG00005386001.4-PA?pane=homology	2		+	+	0.05041	-2.00327	-2.05368	-2.02848	0.0426366	2.81477	2.48812	27.0189	27.406	27.8792	27.7746	26.7563	27.622	29.3089	29.5732	29.4319	2	2	1.2	0	3.2726	0	1	1	1	1	2	4	4	4
GSSPFG00026194001-PA;GSSPFG00028217001-PA;GSSPFG00021041001-PA	GSSPFG00028217001-PA	mitochondrial fission 1 protein		https://bipaa.genouest.org/sp/spodoptera_frugiperda_pub/feature/Spodoptera/frugiperda-corn/polypeptide/GSSPFG00028217001-PA?pane=homology	2;2;1		+	+	-0.556337	-2.29359	-1.73725	-2.01542	0.65541	2.19184	2.67218	23.0044	NaN	23.4663	NaN	23.329	23.3844	25.64	24.946	24.9518	2	2	20.7	0	22.551	0	0	0	1	1	1	2	2	2
GSSPFG00010630001.2-PA	GSSPFG00010630001.2-PA		gi|1274137853|ref|XP_022837884.1|_4.300e-175_100.00_interferon-inducible double-stranded RNA-dependent...	https://bipaa.genouest.org/sp/spodoptera_frugiperda_pub/feature/Spodoptera/frugiperda-corn/polypeptide/GSSPFG00010630001.2-PA?pane=homology	9		+	+	0.259026	-1.88009	-2.13912	-2.00961	1.12595	3.5187	4.09479	25.478	25.1303	25.3427	25.0055	25.0358	25.1326	27.4435	27.1045	27.0433	9	9	37.7	0	46.732	4	3	3	3	2	2	12	10	9
GSSPFG00030332001-PA	GSSPFG00030332001-PA	fatty acid synthase		https://bipaa.genouest.org/sp/spodoptera_frugiperda_pub/feature/Spodoptera/frugiperda-corn/polypeptide/GSSPFG00030332001-PA?pane=homology	16				0.869193	-1.56409	-2.43329	-1.99869	0.476508	0.411179	0.729452	24.5503	22.5299	24.5452	22.6415	23.8383	22.5381	NaN	25.6055	27.8976	16	16	10.6	0	49.239	1	0	2	0	0	0	0	3	15
GSSPFG00025257001-PA;GSSPFG00020097001-PA;GSSPFG00006180001-PA	GSSPFG00020097001-PA	guanine nucleotide-binding 3 homolog		https://bipaa.genouest.org/sp/spodoptera_frugiperda_pub/feature/Spodoptera/frugiperda-corn/polypeptide/GSSPFG00020097001-PA?pane=homology	7;7;7			+	-0.624536	-2.30597	-1.68143	-1.9937	0.256017	1.16422	0.980341	NaN	NaN	NaN	24.4206	NaN	NaN	25.9593	25.5806	24.1975	7	7	19.7	0	18.9	0	0	0	0	0	0	6	5	0
GSSPFG00028849001-PA	GSSPFG00028849001-PA	cuticular protein rr-2 motif 70		https://bipaa.genouest.org/sp/spodoptera_frugiperda_pub/feature/Spodoptera/frugiperda-corn/polypeptide/GSSPFG00028849001-PA?pane=homology	9				2.73702	-0.599671	-3.33669	-1.96818	0.994458	0.160049	0.87385	27.0916	27.2305	25.6895	25.3601	24.877	NaN	29.0215	28.0993	24.6898	9	9	53.5	0	112.24	7	7	4	1	0	0	19	13	0
GSSPFG00006654001-PA	GSSPFG00006654001-PA	polyadenylate-binding protein 2-b		https://bipaa.genouest.org/sp/spodoptera_frugiperda_pub/feature/Spodoptera/frugiperda-corn/polypeptide/GSSPFG00006654001-PA?pane=homology	2		+	+	0.427645	-1.73531	-2.16296	-1.94914	0.193892	1.44781	1.55059	NaN	23.8045	NaN	NaN	NaN	NaN	24.5239	24.4811	24.3305	2	2	16	0	11.609	0	1	0	0	0	0	1	1	1
GSSPFG00022903001-PA	GSSPFG00022903001-PA		gi|1274143231|ref|XP_022816507.1|_0.000e+0_89.97_peroxidase-like [Spodoptera litura]	https://bipaa.genouest.org/sp/spodoptera_frugiperda_pub/feature/Spodoptera/frugiperda-corn/polypeptide/GSSPFG00022903001-PA?pane=homology	49		+	+	1.17053	-1.36211	-2.53264	-1.94737	0.778699	1.31773	1.87698	34.1968	35.5601	34.4149	34.3394	32.4964	33.8245	35.8353	36.557	35.866	49	31	59.6	0	323.31	204	323	176	188	96	134	386	495	352
GSSPFG00022881001-PA	GSSPFG00022881001-PA	mrna turnover protein 4 homolog		https://bipaa.genouest.org/sp/spodoptera_frugiperda_pub/feature/Spodoptera/frugiperda-corn/polypeptide/GSSPFG00022881001-PA?pane=homology	6		+	+	-0.653126	-2.24723	-1.59411	-1.92067	2.37804	1.68019	1.22896	23.3435	23.4363	NaN	23.9608	24.1189	24.2519	26.3494	26.2657	24.4987	6	6	30.3	0	13.589	0	0	0	0	0	0	7	7	0
GSSPFG00003780001.2-PA	GSSPFG00003780001.2-PA		gi|1274127840|ref|XP_022828344.1|_7.600e-308_93.08_juvenile hormone esterase-like [Spodoptera litura]	https://bipaa.genouest.org/sp/spodoptera_frugiperda_pub/feature/Spodoptera/frugiperda-corn/polypeptide/GSSPFG00003780001.2-PA?pane=homology	25		+		1.6188	-1.09253	-2.71133	-1.90193	1.06788	0.595572	1.68779	28.6968	30.5751	29.1135	27.2682	27.5807	28.68	30.4069	31.6428	29.6132	25	5	61.9	0	298.76	21	41	23	7	6	19	40	69	28
GSSPFG00007595001-PA;GSSPFG00006078001-PA;GSSPFG00006079001-PA;GSSPFG00003386001-PA	GSSPFG00007595001-PA		gi|1274143231|ref|XP_022816507.1|_9.000e-126_88.19_peroxidase-like [Spodoptera litura]	https://bipaa.genouest.org/sp/spodoptera_frugiperda_pub/feature/Spodoptera/frugiperda-corn/polypeptide/GSSPFG00007595001-PA?pane=homology	22;1;1;1		+	+	1.13021	-1.33673	-2.46694	-1.90184	0.572386	1.08952	1.59967	30.0259	31.8713	30.5401	30.6403	28.3547	30.0517	31.9409	32.4955	32.0111	22	4	70.7	0	56.627	11	29	11	13	8	7	31	48	33
GSSPFG00018393001-PA	GSSPFG00018393001-PA	insulin-like growth factor 2 mrna-binding protein 1 isoform x1		https://bipaa.genouest.org/sp/spodoptera_frugiperda_pub/feature/Spodoptera/frugiperda-corn/polypeptide/GSSPFG00018393001-PA?pane=homology	22		+	+	0.231845	-1.77915	-2.011	-1.89508	1.45579	2.73738	2.9225	27.3562	27.23	27.2078	26.9233	27.1192	27.056	29.2473	29.3145	28.5698	22	22	44.7	0	201.54	12	8	5	6	6	5	28	28	21
GSSPFG00032953001-PA	GSSPFG00032953001-PA	serpin b8-like		https://bipaa.genouest.org/sp/spodoptera_frugiperda_pub/feature/Spodoptera/frugiperda-corn/polypeptide/GSSPFG00032953001-PA?pane=homology	5		+	+	0	-2.52576	-1.23126	-1.87851	NaN	2.42283	1.21909	NaN	NaN	NaN	NaN	NaN	NaN	24.1545	24.7086	24.0805	5	5	16.5	0	7.7878	0	0	0	0	0	0	1	5	0
GSSPFG00023319001-PA	GSSPFG00023319001-PA	ribosome biogenesis protein bop1 homolog		https://bipaa.genouest.org/sp/spodoptera_frugiperda_pub/feature/Spodoptera/frugiperda-corn/polypeptide/GSSPFG00023319001-PA?pane=homology	5		+	+	1.24813	-1.2531	-2.50122	-1.87716	0.79915	1.24004	1.68975	23.5052	23.546	NaN	NaN	NaN	NaN	24.3711	24.89	23.9242	5	5	7.5	0	9.4125	1	0	0	0	0	0	2	3	1
GSSPFG00031807001.1-PA	GSSPFG00031807001.1-PA		gi|1496281593|ref|XP_026730721.1|_6.900e-190_56.82_glucose dehydrogenase [FAD, quinone]-like [Trichop...	https://bipaa.genouest.org/sp/spodoptera_frugiperda_pub/feature/Spodoptera/frugiperda-corn/polypeptide/GSSPFG00031807001.1-PA?pane=homology	21			+	-2.14654	-2.91471	-0.76817	-1.84144	1.73576	2.53825	0.501505	29.8546	30.079	29.4631	32.3012	30.9058	32.6294	32.4363	32.1822	33.5224	21	21	48.1	0	323.31	28	28	20	60	40	64	68	57	105
GSSPFG00012550001.1-PA	GSSPFG00012550001.1-PA	cyclin-dependent kinase 1		https://bipaa.genouest.org/sp/spodoptera_frugiperda_pub/feature/Spodoptera/frugiperda-corn/polypeptide/GSSPFG00012550001.1-PA?pane=homology	3		+	+	0	-1.9558	-1.63744	-1.79662	NaN	2.5962	2.35472	NaN	NaN	NaN	NaN	NaN	NaN	24.2373	24.414	23.9991	3	2	12.3	0	3.7088	1	0	0	0	0	0	1	1	1
GSSPFG00028716001.3-PA;GSSPFG00011928001-PA;GSSPFG00035282001.3-PA;GSSPFG00035300001.2-PA	GSSPFG00028716001.3-PA	udp-glycosyltransferase ugt33f2		https://bipaa.genouest.org/sp/spodoptera_frugiperda_pub/feature/Spodoptera/frugiperda-corn/polypeptide/GSSPFG00028716001.3-PA?pane=homology	2;1;1;1		+	+	0	-2.156	-1.3718	-1.7639	NaN	1.47191	1.28943	NaN	NaN	NaN	NaN	NaN	NaN	24.4608	23.9171	24.4922	2	2	13.8	0	5.0919	0	0	0	0	0	0	3	1	4
GSSPFG00013793001-PA	GSSPFG00013793001-PA		gi|1274105726|ref|XP_022817429.1|_2.700e-300_81.43_ribosome-binding protein 1 isoform X1 [Spodoptera ...	https://bipaa.genouest.org/sp/spodoptera_frugiperda_pub/feature/Spodoptera/frugiperda-corn/polypeptide/GSSPFG00013793001-PA?pane=homology	8		+	+	0.317785	-1.60374	-1.92153	-1.76263	0.223261	2.69942	1.59051	23.7456	NaN	23.4973	23.844	NaN	NaN	25.2464	24.7706	25.2278	8	8	9.7	0	15.336	0	0	0	0	0	0	7	2	5
GSSPFG00031375001-PA	GSSPFG00031375001-PA	thioredoxin domain-containing protein 17-like		https://bipaa.genouest.org/sp/spodoptera_frugiperda_pub/feature/Spodoptera/frugiperda-corn/polypeptide/GSSPFG00031375001-PA?pane=homology	3		+		1.75929	-0.869645	-2.62893	-1.74929	0.595044	0.615059	1.01775	NaN	24.9182	24.9344	24.935	NaN	NaN	25.672	25.1549	24.8106	3	3	30.5	0	22.9	0	0	1	0	0	0	2	1	0
GSSPFG00018847001-PA;GSSPFG00019868001-PA	GSSPFG00019868001-PA	dead-box atp-dependent rna helicase 20-like		https://bipaa.genouest.org/sp/spodoptera_frugiperda_pub/feature/Spodoptera/frugiperda-corn/polypeptide/GSSPFG00019868001-PA?pane=homology	8;8		+	+	0	-2.09771	-1.32738	-1.71254	NaN	2.13962	1.08699	NaN	NaN	NaN	NaN	NaN	NaN	24.7006	24.5976	23.7047	8	4	10.9	0	5.6244	0	0	0	0	0	0	3	2	0
GSSPFG00019005001-PA	GSSPFG00019005001-PA	sparc		https://bipaa.genouest.org/sp/spodoptera_frugiperda_pub/feature/Spodoptera/frugiperda-corn/polypeptide/GSSPFG00019005001-PA?pane=homology	12		+	+	0.469896	-1.46528	-1.93518	-1.70023	0.95835	2.07302	2.41764	26.4607	26.7822	26.2908	26.0167	25.7449	26.3624	28.0854	28.3746	27.4696	12	12	48.5	0	58.23	5	6	5	4	3	3	18	15	10
GSSPFG00007781001.1-PA	GSSPFG00007781001.1-PA		gi|913319437|ref|XP_013190789.1|_1.400e-40_86.14_PREDICTED: dual 3',5'-cyclic-AMP and -GMP phosphod...	https://bipaa.genouest.org/sp/spodoptera_frugiperda_pub/feature/Spodoptera/frugiperda-corn/polypeptide/GSSPFG00007781001.1-PA?pane=homology	5		+	+	0.342239	-1.50881	-1.85105	-1.67993	0.490687	1.95233	3.43651	24.891	23.9521	24.0397	24.0511	23.8759	23.929	25.497	26.0202	25.892	5	5	56.1	0	10.541	2	0	1	0	0	0	4	5	4
GSSPFG00026456001-PA	GSSPFG00026456001-PA		gi|1274132872|ref|XP_022831102.1|_2.400e-42_98.84_28 kDa heat- and acid-stable phosphoprotein [Spodo...	https://bipaa.genouest.org/sp/spodoptera_frugiperda_pub/feature/Spodoptera/frugiperda-corn/polypeptide/GSSPFG00026456001-PA?pane=homology	4		+	+	0.608742	-1.37249	-1.98123	-1.67686	0.723284	1.10461	1.81873	24.661	23.7457	23.4887	23.1504	23.2765	23.6423	25.7321	25.8668	24.414	4	4	24.3	0	13.589	3	1	1	1	1	1	5	4	2
GSSPFG00011449001-PA	GSSPFG00011449001-PA	transmembrane emp24 domain-containing protein bai		https://bipaa.genouest.org/sp/spodoptera_frugiperda_pub/feature/Spodoptera/frugiperda-corn/polypeptide/GSSPFG00011449001-PA?pane=homology	5		+	+	0.00766691	-1.66628	-1.67395	-1.67012	0.0190386	2.51425	2.70084	25.0793	24.976	24.6626	24.8879	24.8218	24.9852	26.7497	26.1193	26.8477	5	5	21.8	0	15.716	2	1	1	1	1	1	3	2	7
GSSPFG00002488001.1-PA	GSSPFG00002488001.1-PA	transcription initiation factor iib		https://bipaa.genouest.org/sp/spodoptera_frugiperda_pub/feature/Spodoptera/frugiperda-corn/polypeptide/GSSPFG00002488001.1-PA?pane=homology	7		+	+	0.302453	-1.51022	-1.81267	-1.66145	0.528511	2.22955	3.5649	24.8334	25.5363	24.7701	24.8348	24.6408	24.7568	26.2949	26.7712	26.6044	7	7	27.2	0	16.2	1	4	0	0	0	0	8	8	5
GSSPFG00022116001-PA	GSSPFG00022116001-PA	bmp-2 protein		https://bipaa.genouest.org/sp/spodoptera_frugiperda_pub/feature/Spodoptera/frugiperda-corn/polypeptide/GSSPFG00022116001-PA?pane=homology	3		+	+	-1.26163	-2.27953	-1.0179	-1.64871	0.995269	1.72487	3.11148	NaN	NaN	23.7987	24.2037	24.0044	24.0045	25.1792	24.912	25.1751	3	3	12.6	0	17.028	0	0	0	1	1	1	2	2	2
GSSPFG00022721001-PA	GSSPFG00022721001-PA	epoxide hydrolase 4-like		https://bipaa.genouest.org/sp/spodoptera_frugiperda_pub/feature/Spodoptera/frugiperda-corn/polypeptide/GSSPFG00022721001-PA?pane=homology	2		+	+	0	-1.59043	-1.70474	-1.64758	NaN	2.45759	1.28524	NaN	NaN	NaN	NaN	NaN	NaN	23.8629	24.0301	24.1963	2	2	14	0.0015472	2.593	0	0	0	0	0	0	2	2	2
GSSPFG00010868001-PA	GSSPFG00010868001-PA	h+ transporting atp synthase gamma subunit		https://bipaa.genouest.org/sp/spodoptera_frugiperda_pub/feature/Spodoptera/frugiperda-corn/polypeptide/GSSPFG00010868001-PA?pane=homology	3		+	+	0	-1.30249	-1.94693	-1.62471	NaN	1.51352	3.79462	NaN	NaN	NaN	NaN	NaN	NaN	24.1157	23.9086	23.7527	3	3	14.2	0	11.226	0	0	0	0	0	0	3	1	0
GSSPFG00010561001-PA	GSSPFG00010561001-PA		/	https://bipaa.genouest.org/sp/spodoptera_frugiperda_pub/feature/Spodoptera/frugiperda-corn/polypeptide/GSSPFG00010561001-PA?pane=homology	2		+	+	0	-1.92485	-1.28355	-1.6042	NaN	3.27544	1.45838	NaN	NaN	NaN	NaN	NaN	NaN	24.0517	24.6748	24.2133	2	2	15.5	0	66.615	0	0	0	0	0	0	0	2	1
GSSPFG00029298001-PA	GSSPFG00029298001-PA	protein lsm14 homolog a isoform x2		https://bipaa.genouest.org/sp/spodoptera_frugiperda_pub/feature/Spodoptera/frugiperda-corn/polypeptide/GSSPFG00029298001-PA?pane=homology	3				0.399749	-1.39345	-1.7932	-1.59333	0.109107	0.603347	0.885337	24.7283	24.7485	NaN	24.4032	NaN	NaN	25.6681	25.216	24.5613	3	3	38.8	0	21.686	1	1	1	1	1	0	3	3	1
GSSPFG00002987001-PA;GSSPFG00032257001-PA	GSSPFG00002987001-PA	fibulin 1 and		https://bipaa.genouest.org/sp/spodoptera_frugiperda_pub/feature/Spodoptera/frugiperda-corn/polypeptide/GSSPFG00002987001-PA?pane=homology	3;1			+	-0.488521	-1.8347	-1.34618	-1.59044	0.21645	1.19293	0.897312	23.2805	NaN	23.6006	NaN	23.6111	24.1644	23.953	24.9831	25.0082	3	2	2.9	0	4.8164	0	0	0	0	0	1	2	2	2
GSSPFG00003782001.3-PA	GSSPFG00003782001.3-PA	antennal esterase cxe10		https://bipaa.genouest.org/sp/spodoptera_frugiperda_pub/feature/Spodoptera/frugiperda-corn/polypeptide/GSSPFG00003782001.3-PA?pane=homology	28			+	1.18373	-0.987827	-2.17156	-1.57969	0.400853	1.26812	0.800642	32.158	33.0081	32.7272	32.6353	28.998	32.7089	33.2021	33.5396	34.1151	28	10	56.6	0	323.31	59	78	65	70	18	53	76	94	133
GSSPFG00002021001-PA	GSSPFG00002021001-PA		gi|1274132553|ref|XP_022830925.1|_4.900e-276_74.59_glucose dehydrogenase [FAD, quinone]-like [Spodopt...	https://bipaa.genouest.org/sp/spodoptera_frugiperda_pub/feature/Spodoptera/frugiperda-corn/polypeptide/GSSPFG00002021001-PA?pane=homology	9		+		0.547272	-1.30301	-1.85029	-1.57665	0.351073	0.800113	1.10263	27.3192	25.9856	26.1045	26.6006	26.1903	24.9766	26.6472	27.8833	28.7878	9	8	20.7	0	56.411	10	4	4	6	3	1	9	14	21
GSSPFG00031160001-PA;GSSPFG00027740001-PA;GSSPFG00002767001-PA	GSSPFG00002767001-PA	adenylate kinase isoenzyme 6		https://bipaa.genouest.org/sp/spodoptera_frugiperda_pub/feature/Spodoptera/frugiperda-corn/polypeptide/GSSPFG00002767001-PA?pane=homology	2;2;2		+		1.12094	-1.01518	-2.13612	-1.57565	0.514736	0.471129	2.44437	23.9681	23.7136	NaN	NaN	NaN	NaN	24.061	24.2241	23.5568	2	2	14.1	0	3.5955	2	2	0	0	0	0	2	2	0
GSSPFG00007084001-PA	GSSPFG00007084001-PA	40s ribosomal protein s28		https://bipaa.genouest.org/sp/spodoptera_frugiperda_pub/feature/Spodoptera/frugiperda-corn/polypeptide/GSSPFG00007084001-PA?pane=homology	5		+	+	0.478722	-1.33524	-1.81396	-1.5746	0.568816	1.40109	2.43107	26.31	27.1543	25.9691	25.7572	26.0586	26.1815	28.0333	28.1311	27.2748	5	5	68.2	0	17.765	4	4	2	3	2	3	6	7	6
GSSPFG00007962001-PA;GSSPFG00003598001-PA	GSSPFG00003598001-PA	rna-binding protein pno1		https://bipaa.genouest.org/sp/spodoptera_frugiperda_pub/feature/Spodoptera/frugiperda-corn/polypeptide/GSSPFG00003598001-PA?pane=homology	5;5		+		0.485636	-1.32895	-1.81458	-1.57177	0.751316	0.940475	1.21006	23.3886	23.7108	23.7729	NaN	23.4065	NaN	25.6323	25.5735	23.6534	5	5	24.3	0	10.694	0	0	0	0	0	0	5	3	0
GSSPFG00008590001-PA	GSSPFG00008590001-PA	transmembrane emp24 domain-containing protein 2		https://bipaa.genouest.org/sp/spodoptera_frugiperda_pub/feature/Spodoptera/frugiperda-corn/polypeptide/GSSPFG00008590001-PA?pane=homology	6		+	+	0.491383	-1.32136	-1.81274	-1.56705	0.547017	1.46848	3.54485	25.8495	24.8035	24.572	24.5361	24.6993	24.5154	26.1992	26.321	26.6688	6	6	24.5	0	14.279	2	1	1	0	0	1	6	6	5
GSSPFG00005844001-PA	GSSPFG00005844001-PA		gi|1274113295|ref|XP_022821572.1|_0.000e+0_85.38_atlastin-2-like [Spodoptera litura] >gi|1274113297...	https://bipaa.genouest.org/sp/spodoptera_frugiperda_pub/feature/Spodoptera/frugiperda-corn/polypeptide/GSSPFG00005844001-PA?pane=homology	20		+	+	-0.171176	-1.64673	-1.47555	-1.56114	0.143367	1.10137	1.16947	25.2946	24.9549	26.3234	25.9902	25.6733	25.4228	26.3506	26.8955	28.267	20	14	35.9	0	56.818	0	1	2	2	0	0	4	10	23
GSSPFG00005233001-PA	GSSPFG00005233001-PA	zinc finger rna-binding isoform x1		https://bipaa.genouest.org/sp/spodoptera_frugiperda_pub/feature/Spodoptera/frugiperda-corn/polypeptide/GSSPFG00005233001-PA?pane=homology	5		+		0.811811	-1.12607	-1.93788	-1.53198	0.827953	1.06251	1.38041	23.7993	23.4175	23.539	23.0531	23.3568	NaN	25.6722	24.3481	24.1137	5	5	6.7	0	6.3302	0	0	0	0	0	0	5	2	2
GSSPFG00028458001-PA	GSSPFG00028458001-PA	acylphosphatase-1-like		https://bipaa.genouest.org/sp/spodoptera_frugiperda_pub/feature/Spodoptera/frugiperda-corn/polypeptide/GSSPFG00028458001-PA?pane=homology	2		+		0.391113	-1.31776	-1.70887	-1.51331	0.251229	1.02507	1.87741	NaN	23.4485	NaN	NaN	NaN	NaN	23.4488	24.3045	23.5505	2	2	16.5	0	3.1673	0	1	1	1	1	0	1	2	1
GSSPFG00014713001-PA	GSSPFG00014713001-PA	elav-like protein 3 isoform x1		https://bipaa.genouest.org/sp/spodoptera_frugiperda_pub/feature/Spodoptera/frugiperda-corn/polypeptide/GSSPFG00014713001-PA?pane=homology	6		+	+	0.0716445	-1.46341	-1.53506	-1.49924	0.103082	2.74047	2.81398	24.3005	24.1655	24.7493	24.038	24.6505	24.3119	26.0092	25.9002	25.6962	6	6	25.3	0	13.101	2	1	1	1	1	0	5	6	5
GSSPFG00008915001.1-PA;GSSPFG00030893001-PA	GSSPFG00008915001.1-PA	fad synthase-like		https://bipaa.genouest.org/sp/spodoptera_frugiperda_pub/feature/Spodoptera/frugiperda-corn/polypeptide/GSSPFG00008915001.1-PA?pane=homology	16;10		+	+	0.94043	-1.01075	-1.95118	-1.48096	1.00061	1.18006	1.77931	28.6042	28.7132	27.9479	27.6279	26.7791	28.0371	29.7147	29.7968	28.7861	16	16	54.8	0	124.7	13	17	10	10	3	10	35	34	16
GSSPFG00032676001-PA;GSSPFG00004424001-PA	GSSPFG00004424001-PA	udp-glucose 6-dehydrogenase		https://bipaa.genouest.org/sp/spodoptera_frugiperda_pub/feature/Spodoptera/frugiperda-corn/polypeptide/GSSPFG00004424001-PA?pane=homology	30;30		+	+	0.262538	-1.34423	-1.60677	-1.4755	0.211533	1.46033	1.95824	30.5346	29.5102	29.3171	30.0593	29.0284	29.4866	31.5228	31.0045	30.8673	30	30	72.9	0	323.31	41	21	26	29	15	24	59	50	50
GSSPFG00018135001-PA	GSSPFG00018135001-PA	thymidylate synthase		https://bipaa.genouest.org/sp/spodoptera_frugiperda_pub/feature/Spodoptera/frugiperda-corn/polypeptide/GSSPFG00018135001-PA?pane=homology	13		+	+	0.198826	-1.36629	-1.56512	-1.46571	0.388913	2.19495	3.2503	26.3572	26.0698	25.6271	25.837	25.8719	25.7488	27.5234	27.5492	27.0804	13	13	53	0	37.838	6	6	1	2	4	0	17	18	9
GSSPFG00011607001-PA	GSSPFG00011607001-PA	ras-related protein rab-14		https://bipaa.genouest.org/sp/spodoptera_frugiperda_pub/feature/Spodoptera/frugiperda-corn/polypeptide/GSSPFG00011607001-PA?pane=homology	7				0.376585	-1.26959	-1.64618	-1.45789	0.0893023	0.421395	0.994305	25.4976	NaN	25.1062	25.196	NaN	NaN	25.2253	25.2867	25.3653	7	7	46.7	0	28.845	2	1	2	1	0	0	1	1	2
GSSPFG00023659001-PA	GSSPFG00023659001-PA		gi|1496247255|ref|XP_026734198.1|_3.100e-62_75.25_ras guanine nucleotide exchange factor L-like [Tri...	https://bipaa.genouest.org/sp/spodoptera_frugiperda_pub/feature/Spodoptera/frugiperda-corn/polypeptide/GSSPFG00023659001-PA?pane=homology	5			+	-0.0647303	-1.48508	-1.42035	-1.45271	0.0706258	1.08163	0.96965	NaN	NaN	NaN	23.9298	NaN	NaN	24.835	25.9005	23.731	5	5	33.8	0	12.182	0	0	0	0	0	0	4	4	3
GSSPFG00016672001-PA	GSSPFG00016672001-PA	cchc-type zinc finger protein cg3800		https://bipaa.genouest.org/sp/spodoptera_frugiperda_pub/feature/Spodoptera/frugiperda-corn/polypeptide/GSSPFG00016672001-PA?pane=homology	4		+	+	0.761178	-1.05646	-1.81764	-1.43705	1.51197	2.10385	2.63248	25.7119	25.6707	25.3232	25.0006	24.4127	25.009	26.5384	26.9626	26.3743	4	4	35.4	0	38.067	1	2	2	0	0	1	4	4	3
GSSPFG00032800001-PA	GSSPFG00032800001-PA	ubiquitin-conjugating enzyme e2-17 kda isoform x2		https://bipaa.genouest.org/sp/spodoptera_frugiperda_pub/feature/Spodoptera/frugiperda-corn/polypeptide/GSSPFG00032800001-PA?pane=homology	2				-0.751689	-1.80754	-1.05586	-1.4317	0.270113	0.772363	1.08528	24.1203	24.05	NaN	24.3523	NaN	23.9501	24.7515	25.3261	24.4586	2	2	24.3	0	2.8298	1	0	1	1	1	0	2	2	0
GSSPFG00004080001-PA	GSSPFG00004080001-PA	mannosyltransferase variant		https://bipaa.genouest.org/sp/spodoptera_frugiperda_pub/feature/Spodoptera/frugiperda-corn/polypeptide/GSSPFG00004080001-PA?pane=homology	40			+	-0.429715	-1.62292	-1.1932	-1.40806	0.191705	3.63037	0.632841	34.8419	34.4209	34.7487	35.1659	33.5973	36.5373	36.2832	36.3363	36.2606	40	40	67.1	0	323.31	176	153	162	208	96	285	342	322	295
GSSPFG00024051001-PA	GSSPFG00024051001-PA	glycoprotein 3-alpha-l-fucosyltransferase a-like		https://bipaa.genouest.org/sp/spodoptera_frugiperda_pub/feature/Spodoptera/frugiperda-corn/polypeptide/GSSPFG00024051001-PA?pane=homology	5		+	+	-0.0611547	-1.42221	-1.36106	-1.39163	0.0298802	1.25865	1.26508	23.4396	NaN	NaN	NaN	NaN	NaN	24.1996	23.6741	24.2031	5	5	18.6	0	8.9856	0	0	1	0	0	0	2	0	2
GSSPFG00015647001-PA;GSSPFG00022375001-PA	GSSPFG00015647001-PA	ring finger protein 121		https://bipaa.genouest.org/sp/spodoptera_frugiperda_pub/feature/Spodoptera/frugiperda-corn/polypeptide/GSSPFG00015647001-PA?pane=homology	2;2		+		0	-0.898299	-1.8831	-1.3907	NaN	1.09836	1.50853	NaN	NaN	NaN	NaN	NaN	NaN	23.1151	23.0421	24.108	2	2	7	0	2.9765	0	0	0	0	0	0	1	0	2
GSSPFG00034899001-PA	GSSPFG00034899001-PA	vesicular integral-membrane protein vip36		https://bipaa.genouest.org/sp/spodoptera_frugiperda_pub/feature/Spodoptera/frugiperda-corn/polypeptide/GSSPFG00034899001-PA?pane=homology	9		+	+	0.034818	-1.36244	-1.39726	-1.37985	0.0913954	1.89297	1.82117	25.4131	25.3232	25.3045	25.5347	25.3222	25.0794	26.7544	26.1406	27.2331	9	9	40.5	0	55.641	2	1	1	2	1	1	6	5	6
GSSPFG00018843001-PA	GSSPFG00018843001-PA	atp-dependent rna helicase p62-like isoform x1		https://bipaa.genouest.org/sp/spodoptera_frugiperda_pub/feature/Spodoptera/frugiperda-corn/polypeptide/GSSPFG00018843001-PA?pane=homology	16		+	+	0.29302	-1.22926	-1.52228	-1.37577	0.932776	1.48418	1.87516	26.8294	26.4638	26.3679	26.1922	26.2517	26.3382	28.1427	28.1373	27.0689	16	13	43.4	0	24.425	6	3	2	2	2	1	14	15	4
GSSPFG00010303001-PA	GSSPFG00010303001-PA		gi|1274119787|ref|XP_022826556.1|_3.200e-221_97.64_bystin [Spodoptera litura]	https://bipaa.genouest.org/sp/spodoptera_frugiperda_pub/feature/Spodoptera/frugiperda-corn/polypeptide/GSSPFG00010303001-PA?pane=homology	7		+		1.43656	-0.656513	-2.09307	-1.37479	1.22146	0.714488	1.43703	NaN	23.4543	NaN	NaN	NaN	NaN	24.9552	24.32	23.5509	7	7	16.3	0	7.3763	0	0	0	0	0	0	6	1	0
GSSPFG00010629001-PA	GSSPFG00010629001-PA	molybdopterin synthase sulfur carrier subunit		https://bipaa.genouest.org/sp/spodoptera_frugiperda_pub/feature/Spodoptera/frugiperda-corn/polypeptide/GSSPFG00010629001-PA?pane=homology	3				1.40201	-0.663644	-2.06565	-1.36465	0.689012	0.814025	0.977505	24.6576	24.726	24.4016	NaN	NaN	24.3629	25.1712	25.9287	24.6762	3	3	37.1	0	7.3034	1	1	0	0	0	1	3	4	2
GSSPFG00033910001-PA	GSSPFG00033910001-PA	atp-dependent rna helicase dbp2-like		https://bipaa.genouest.org/sp/spodoptera_frugiperda_pub/feature/Spodoptera/frugiperda-corn/polypeptide/GSSPFG00033910001-PA?pane=homology	10			+	0.120876	-1.3034	-1.42428	-1.36384	0.076839	1.25041	0.901043	24.0051	23.9436	23.8909	NaN	24.6658	NaN	25.9576	25.4789	24.3134	10	6	24.4	0	12.891	0	0	0	0	0	0	6	3	1
GSSPFG00016192001-PA	GSSPFG00016192001-PA		gi|1274121027|ref|XP_022824599.1|_5.900e-201_91.44_ubiquilin-1 [Spodoptera litura]	https://bipaa.genouest.org/sp/spodoptera_frugiperda_pub/feature/Spodoptera/frugiperda-corn/polypeptide/GSSPFG00016192001-PA?pane=homology	6		+		3.18888	0.237052	-2.95183	-1.35739	2.72725	0.693734	2.53368	25.7693	25.6504	25.5576	NaN	NaN	NaN	25.2185	25.3496	25.698	6	6	15.1	0	23.48	6	3	1	2	0	0	2	3	4
GSSPFG00020771001-PA	GSSPFG00020771001-PA	deoxyuridine 5 -triphosphate nucleotidohydrolase		https://bipaa.genouest.org/sp/spodoptera_frugiperda_pub/feature/Spodoptera/frugiperda-corn/polypeptide/GSSPFG00020771001-PA?pane=homology	3		+	+	0.0902303	-1.28317	-1.3734	-1.32828	0.122315	1.81855	2.15809	25.4765	25.7313	24.9721	25.2947	25.5689	25.0456	26.7733	27.0041	26.252	3	3	39	0	14.386	2	2	1	2	1	1	4	4	4
GSSPFG00026752001-PA;GSSPFG00004808001-PA	GSSPFG00026752001-PA		gi|1199402592|ref|XP_021196760.1|_2.800e-236_77.04_optineurin isoform X3 [Helicoverpa armigera] >gi|1.	https://bipaa.genouest.org/sp/spodoptera_frugiperda_pub/feature/Spodoptera/frugiperda-corn/polypeptide/GSSPFG00026752001-PA?pane=homology	5;4		+		0.390181	-1.12426	-1.51444	-1.31935	0.950485	0.878219	1.23607	23.3546	23.747	23.1511	23.0268	NaN	NaN	25.3009	24.8986	23.426	5	5	9.9	0	7.1919	1	1	0	0	0	0	4	4	1
GSSPFG00027083001-PA	GSSPFG00027083001-PA	nucleoplasmin-like protein isoform x2		https://bipaa.genouest.org/sp/spodoptera_frugiperda_pub/feature/Spodoptera/frugiperda-corn/polypeptide/GSSPFG00027083001-PA?pane=homology	2		+	+	0.597083	-1.01346	-1.61054	-1.312	0.988376	1.28141	2.01644	27.8848	27.6571	27.1366	26.7095	26.8754	27.3024	29.1114	28.5234	28.0842	2	2	27.5	0	323.31	6	3	3	2	2	2	6	6	7
GSSPFG00024627001-PA	GSSPFG00024627001-PA		gi|1590270540|ref|XP_028158568.1|_1.100e-139_60.24_cyclic GMP-AMP synthase-like [Ostrinia furnacalis]	https://bipaa.genouest.org/sp/spodoptera_frugiperda_pub/feature/Spodoptera/frugiperda-corn/polypeptide/GSSPFG00024627001-PA?pane=homology	3			+	-0.955676	-1.78411	-0.82843	-1.30627	0.623874	1.14148	0.973073	NaN	NaN	NaN	NaN	23.1024	NaN	23.1868	23.444	24.2957	3	3	8	0	6.5124	0	0	0	0	0	0	1	1	3
GSSPFG00005765001-PA	GSSPFG00005765001-PA	glucose dehydrogenase		https://bipaa.genouest.org/sp/spodoptera_frugiperda_pub/feature/Spodoptera/frugiperda-corn/polypeptide/GSSPFG00005765001-PA?pane=homology	24		+	+	0.271783	-1.16791	-1.4397	-1.30381	0.314613	1.62536	2.9298	30.2065	31.2475	31.0396	30.4429	30.3712	30.8642	31.8488	32.1326	32.0159	24	24	57.3	0	323.31	39	50	53	39	33	39	76	83	78
GSSPFG00007101001-PA;GSSPFG00003545001-PA	GSSPFG00003545001-PA	60s ribosomal protein l23		https://bipaa.genouest.org/sp/spodoptera_frugiperda_pub/feature/Spodoptera/frugiperda-corn/polypeptide/GSSPFG00003545001-PA?pane=homology	8;8		+	+	0.128522	-1.22129	-1.34981	-1.28555	0.267721	1.30812	1.56861	28.6571	28.4597	28.0174	28.3016	28.1886	28.2585	29.9721	30.0149	28.8111	8	8	66	0	64.808	15	12	8	9	9	8	22	20	12
GSSPFG00030684001-PA	GSSPFG00030684001-PA	ras-like protein 3		https://bipaa.genouest.org/sp/spodoptera_frugiperda_pub/feature/Spodoptera/frugiperda-corn/polypeptide/GSSPFG00030684001-PA?pane=homology	5		+	+	-0.547465	-1.55257	-1.00511	-1.27884	1.08025	3.21777	2.28257	24.479	24.0007	24.0207	24.4835	24.5907	25.0687	25.748	25.6684	25.7418	5	5	30.8	0	8.5441	2	1	1	1	1	3	7	6	4
GSSPFG00016826001-PA	GSSPFG00016826001-PA	ras-related protein rab-2a		https://bipaa.genouest.org/sp/spodoptera_frugiperda_pub/feature/Spodoptera/frugiperda-corn/polypeptide/GSSPFG00016826001-PA?pane=homology	3		+		0.78676	-0.861684	-1.64844	-1.25506	0.369607	0.471394	1.69166	24.329	NaN	NaN	NaN	NaN	NaN	23.4705	23.5442	23.8657	3	3	41.4	0	2.8907	2	0	1	1	1	1	1	1	2
GSSPFG00012985001-PA	GSSPFG00012985001-PA		gi|1274123435|ref|XP_022825925.1|_8.400e-227_99.03_uncharacterized protein LOC111355982 [Spodoptera l...	https://bipaa.genouest.org/sp/spodoptera_frugiperda_pub/feature/Spodoptera/frugiperda-corn/polypeptide/GSSPFG00012985001-PA?pane=homology	13		+	+	-0.218332	-1.35072	-1.13239	-1.24155	0.55948	3.75245	2.6164	26.4803	26.2068	26.3431	26.8629	26.3548	26.4675	27.6544	27.8159	27.6122	13	13	41.8	0	32.415	8	3	4	8	4	4	15	12	14
GSSPFG00017389001.4-PA	GSSPFG00017389001.4-PA	transformer 2 isoform d		https://bipaa.genouest.org/sp/spodoptera_frugiperda_pub/feature/Spodoptera/frugiperda-corn/polypeptide/GSSPFG00017389001.4-PA?pane=homology	4		+	+	0.137636	-1.17184	-1.30947	-1.24065	0.203549	3.73995	2.19439	23.1004	23.3105	23.045	NaN	23.3224	NaN	24.3245	24.3825	24.2643	4	4	15	0	7.1284	0	0	0	0	0	0	4	3	3
GSSPFG00009150001.4-PA	GSSPFG00009150001.4-PA	peptide methionine sulfoxide reductase		https://bipaa.genouest.org/sp/spodoptera_frugiperda_pub/feature/Spodoptera/frugiperda-corn/polypeptide/GSSPFG00009150001.4-PA?pane=homology	7		+	+	-0.225437	-1.34794	-1.1225	-1.23522	0.241053	1.85277	1.26186	25.7152	25.2009	25.1422	26.2055	25.1484	25.3806	26.7108	27.1583	26.2329	7	7	41.5	0	46.261	2	0	0	5	0	0	6	6	3
GSSPFG00029864001.1-PA	GSSPFG00029864001.1-PA	60 kda ss-a ro ribonucleo		https://bipaa.genouest.org/sp/spodoptera_frugiperda_pub/feature/Spodoptera/frugiperda-corn/polypeptide/GSSPFG00029864001.1-PA?pane=homology	17		+	+	0.541943	-0.954985	-1.49693	-1.22596	0.680479	1.20335	2.57316	27.2817	26.9437	26.1634	26.2589	26.5052	25.9988	27.7292	27.4656	28.059	17	17	31.3	0	38.702	7	5	3	7	4	2	20	11	19
GSSPFG00010096001-PA;GSSPFG00012836001-PA	GSSPFG00010096001-PA	atp synthase subunit mitochondrial		https://bipaa.genouest.org/sp/spodoptera_frugiperda_pub/feature/Spodoptera/frugiperda-corn/polypeptide/GSSPFG00010096001-PA?pane=homology	13;10		+	+	0.657672	-0.891724	-1.5494	-1.22056	1.23544	1.35323	2.83145	27.3221	26.9012	26.4818	26.1576	26.2138	26.3606	28.1586	27.5209	27.7007	13	13	28.3	0	65.772	10	5	6	4	2	4	18	10	13
GSSPFG00027241001-PA	GSSPFG00027241001-PA	ras-related protein rab-35		https://bipaa.genouest.org/sp/spodoptera_frugiperda_pub/feature/Spodoptera/frugiperda-corn/polypeptide/GSSPFG00027241001-PA?pane=homology	2			+	0	-1.75705	-0.681091	-1.21907	NaN	2.50206	0.720102	NaN	NaN	NaN	NaN	NaN	NaN	23.3565	23.3637	23.7999	2	2	9.4	0	3.1093	1	0	0	0	0	0	1	0	2
GSSPFG00002042001.2-PA;GSSPFG00017294001-PA	GSSPFG00002042001.2-PA	beta- -glucanase		https://bipaa.genouest.org/sp/spodoptera_frugiperda_pub/feature/Spodoptera/frugiperda-corn/polypeptide/GSSPFG00002042001.2-PA?pane=homology	5;4				-0.56717	-1.49913	-0.931964	-1.21555	0.243627	0.903198	0.703178	NaN	24.1255	NaN	NaN	23.7562	NaN	24.7352	24.7794	24.0231	5	5	11.3	0	7.2221	1	2	1	1	0	0	5	3	1
GSSPFG00019412001-PA	GSSPFG00019412001-PA		gi|1274106543|ref|XP_022817879.1|_3.000e-154_88.70_uncharacterized protein LOC111350498 [Spodoptera l...	https://bipaa.genouest.org/sp/spodoptera_frugiperda_pub/feature/Spodoptera/frugiperda-corn/polypeptide/GSSPFG00019412001-PA?pane=homology	26		+	+	-0.0693398	-1.22626	-1.15692	-1.19159	0.0514829	2.31236	1.15627	33.3476	33.8395	33.5881	33.82	32.8307	34.3324	34.6333	35.1466	34.674	26	26	76.8	0	323.31	115	140	114	136	103	140	240	233	194
GSSPFG00005449001-PA	GSSPFG00005449001-PA	nucleolin-like isoform x1		https://bipaa.genouest.org/sp/spodoptera_frugiperda_pub/feature/Spodoptera/frugiperda-corn/polypeptide/GSSPFG00005449001-PA?pane=homology	9		+	+	0.272844	-1.03835	-1.31119	-1.17477	0.822567	2.25292	3.17202	26.477	26.0966	26.0085	25.8363	26.0223	25.905	27.3926	27.3211	26.9834	9	9	34	0	42.083	6	5	3	2	2	2	12	9	8
GSSPFG00004357001-PA	GSSPFG00004357001-PA	ubiquitin-conjugating enzyme e2 g1		https://bipaa.genouest.org/sp/spodoptera_frugiperda_pub/feature/Spodoptera/frugiperda-corn/polypeptide/GSSPFG00004357001-PA?pane=homology	8		+	+	0.235367	-1.05561	-1.29098	-1.17329	0.411332	1.82348	1.89734	25.7544	25.3393	25.3707	25.3076	25.5742	24.8765	26.7287	26.7992	26.1033	8	8	56.2	0	43.261	6	5	3	2	2	2	13	10	7
GSSPFG00025421001-PA;GSSPFG00008727001-PA	GSSPFG00008727001-PA	cleavage and polyadenylation specificity factor subunit 5		https://bipaa.genouest.org/sp/spodoptera_frugiperda_pub/feature/Spodoptera/frugiperda-corn/polypeptide/GSSPFG00008727001-PA?pane=homology	4;4				-0.0839691	-1.21173	-1.12777	-1.16975	0.0179564	0.416776	0.514714	25.435	NaN	25.1332	24.9707	NaN	25.2084	24.9868	25.4487	25.3729	4	4	22.8	0	9.2674	3	1	2	0	1	2	2	2	3
GSSPFG00033410001-PA	GSSPFG00033410001-PA	rna-binding protein rsf1		https://bipaa.genouest.org/sp/spodoptera_frugiperda_pub/feature/Spodoptera/frugiperda-corn/polypeptide/GSSPFG00033410001-PA?pane=homology	5		+	+	-0.017341	-1.16728	-1.14993	-1.15861	0.0250242	1.97463	1.68205	26.9568	26.9387	26.6206	26.459	26.9679	27.1412	28.2454	28.2337	27.5388	5	5	27.7	0	13.802	7	7	6	5	6	6	8	7	6
GSSPFG00007541001-PA	GSSPFG00007541001-PA	surfeit locus protein 4 homolog		https://bipaa.genouest.org/sp/spodoptera_frugiperda_pub/feature/Spodoptera/frugiperda-corn/polypeptide/GSSPFG00007541001-PA?pane=homology	3				0.846073	-0.682461	-1.52853	-1.1055	0.615189	0.38032	0.77311	24.7585	23.9219	24.4673	24.1465	24.059	NaN	24.3133	24.3916	26.4902	3	3	15.9	0	6.7663	2	1	1	0	0	1	1	1	5
GSSPFG00016806001-PA	GSSPFG00016806001-PA	5 -3 exoribonuclease 2 homolog		https://bipaa.genouest.org/sp/spodoptera_frugiperda_pub/feature/Spodoptera/frugiperda-corn/polypeptide/GSSPFG00016806001-PA?pane=homology	2				-0.0984166	-1.13564	-1.03722	-1.08643	0.0437337	0.901343	0.963334	23.7449	NaN	NaN	NaN	NaN	NaN	23.9105	23.7086	23.6887	2	2	6.3	0	6.6998	1	1	1	1	0	0	1	1	1
GSSPFG00009047001-PA	GSSPFG00009047001-PA	cdc42 homolog		https://bipaa.genouest.org/sp/spodoptera_frugiperda_pub/feature/Spodoptera/frugiperda-corn/polypeptide/GSSPFG00009047001-PA?pane=homology	3		+	+	-0.0275338	-1.09446	-1.06693	-1.08069	0.0204826	1.0913	1.55561	23.3325	NaN	23.2863	23.2716	NaN	NaN	23.574	24.0045	24.4276	3	3	16.7	0	3.8481	1	0	0	0	0	1	1	2	2
GSSPFG00031077001.1-PA	GSSPFG00031077001.1-PA	transmembrane emp24 domain-containing protein eca		https://bipaa.genouest.org/sp/spodoptera_frugiperda_pub/feature/Spodoptera/frugiperda-corn/polypeptide/GSSPFG00031077001.1-PA?pane=homology	6		+	+	-0.00879542	-1.08105	-1.07225	-1.07665	0.00988908	1.50988	1.8048	26.0413	25.3187	25.2679	25.8551	25.4339	25.3653	26.9469	26.2106	26.7135	6	6	37.2	0	41.117	4	0	1	1	1	1	5	3	7
GSSPFG00013093001.1-PA	GSSPFG00013093001.1-PA	apoptosis-inducing factor 3-like isoform x1		https://bipaa.genouest.org/sp/spodoptera_frugiperda_pub/feature/Spodoptera/frugiperda-corn/polypeptide/GSSPFG00013093001.1-PA?pane=homology	19		+	+	0.0637633	-1.04098	-1.10474	-1.07286	0.0878777	1.80307	2.761	27.1407	26.8395	27.6477	26.9436	27.2909	27.2022	28.1583	28.1318	28.4608	19	19	49	0	114.3	7	4	12	5	8	4	17	16	21
GSSPFG00006223001-PA	GSSPFG00006223001-PA	small ubiquitin-related modifier 3		https://bipaa.genouest.org/sp/spodoptera_frugiperda_pub/feature/Spodoptera/frugiperda-corn/polypeptide/GSSPFG00006223001-PA?pane=homology	4		+	+	0.457564	-0.843151	-1.30072	-1.07194	0.827819	1.34354	1.96136	27.5094	27.4166	26.9167	26.7345	27.1667	26.5687	28.0513	28.5513	27.7695	4	4	42.4	0	38.82	7	6	7	6	6	4	7	8	7
GSSPFG00016809001-PA	GSSPFG00016809001-PA	eukaryotic translation initiation factor 4 gamma 2 isoform x1		https://bipaa.genouest.org/sp/spodoptera_frugiperda_pub/feature/Spodoptera/frugiperda-corn/polypeptide/GSSPFG00016809001-PA?pane=homology	12		+	+	0.252796	-0.940805	-1.1936	-1.0672	0.399149	1.68138	3.00154	25.7749	26.1039	25.2712	25.6183	25.5337	25.2396	26.6339	26.8019	26.5365	12	12	22	0	28.362	4	5	0	2	1	0	12	11	10
GSSPFG00017503001-PA	GSSPFG00017503001-PA	rna-binding protein 1		https://bipaa.genouest.org/sp/spodoptera_frugiperda_pub/feature/Spodoptera/frugiperda-corn/polypeptide/GSSPFG00017503001-PA?pane=homology	2			+	-0.0506973	-1.07073	-1.02003	-1.04538	0.0256878	1.2343	0.68023	22.346	NaN	22.6376	NaN	NaN	NaN	24.0079	24.2252	23.2032	2	2	20.1	0	7.313	0	0	0	0	0	0	2	2	0
GSSPFG00027194001-PA	GSSPFG00027194001-PA	kh domain- rna- signal transduction-associated protein 3-like isoform x1		https://bipaa.genouest.org/sp/spodoptera_frugiperda_pub/feature/Spodoptera/frugiperda-corn/polypeptide/GSSPFG00027194001-PA?pane=homology	4		+	+	0.154092	-0.94498	-1.09907	-1.02202	0.29075	1.54931	2.24508	24.5774	24.1234	23.8802	24.0249	24.1584	23.9354	24.7572	25.2793	25.3794	4	4	10.5	0	3.5145	2	0	1	0	0	0	1	2	3
GSSPFG00030922001-PA;GSSPFG00003437001-PA	GSSPFG00030922001-PA		gi|1274119933|ref|XP_022827334.1|_8.400e-252_91.16_periodic tryptophan protein 1 homolog isoform X2 [...	https://bipaa.genouest.org/sp/spodoptera_frugiperda_pub/feature/Spodoptera/frugiperda-corn/polypeptide/GSSPFG00030922001-PA?pane=homology	3;2		+	+	0.390796	-0.807109	-1.1979	-1.0025	0.80531	1.19952	1.49431	23.4118	23.5353	23.2603	NaN	NaN	23.3988	24.4877	24.5428	23.5982	3	3	9.9	0	13.324	1	0	0	0	0	0	3	3	1
GSSPFG00000621001-PA	GSSPFG00000621001-PA	dihydrofolate reductase		https://bipaa.genouest.org/sp/spodoptera_frugiperda_pub/feature/Spodoptera/frugiperda-corn/polypeptide/GSSPFG00000621001-PA?pane=homology	9		+		0.287803	-0.857077	-1.14488	-1.00098	1.43363	1.13349	1.47247	25.9774	26.1446	26.108	25.6348	25.8909	25.8409	27.5585	26.9022	26.3405	9	9	66.1	0	41.73	1	0	2	1	1	1	7	1	1
GSSPFG00034367001-PA;GSSPFG00018090001-PA	GSSPFG00018090001-PA	probable small nuclear ribonucleoprotein sm d2		https://bipaa.genouest.org/sp/spodoptera_frugiperda_pub/feature/Spodoptera/frugiperda-corn/polypeptide/GSSPFG00018090001-PA?pane=homology	3;3				-0.00986926	-1.00399	-0.994123	-0.999057	0.00224076	0.333587	0.5838	25.5001	24.838	NaN	NaN	24.6923	24.7198	24.673	25.2091	24.988	3	3	24.5	0	5.8448	4	1	1	1	1	2	1	2	2
GSSPFG00014483001.3-PA	GSSPFG00014483001.3-PA	glutathione s-transferase		https://bipaa.genouest.org/sp/spodoptera_frugiperda_pub/feature/Spodoptera/frugiperda-corn/polypeptide/GSSPFG00014483001.3-PA?pane=homology	4		+		0.798026	-0.595748	-1.39377	-0.994759	2.32478	0.501608	1.24228	25.4404	25.2307	25.4744	24.7964	24.389	24.5661	25.0661	26.8429	26.0239	4	4	15	0	9.9936	5	3	3	3	2	1	2	5	4
GSSPFG00024477001-PA;GSSPFG00022766001-PA	GSSPFG00024477001-PA	bola-like protein ddb_g0274169		https://bipaa.genouest.org/sp/spodoptera_frugiperda_pub/feature/Spodoptera/frugiperda-corn/polypeptide/GSSPFG00024477001-PA?pane=homology	9;7		+	+	0.0574144	-0.961055	-1.01847	-0.989762	0.209478	2.1302	2.36924	29.2957	29.4636	29.1384	29.2245	29.335	29.166	30.0152	30.5795	30.1862	9	9	89.1	0	99.906	17	13	12	15	16	11	23	22	21
GSSPFG00020968001-PA	GSSPFG00020968001-PA	l-lactate dehydrogenase-like		https://bipaa.genouest.org/sp/spodoptera_frugiperda_pub/feature/Spodoptera/frugiperda-corn/polypeptide/GSSPFG00020968001-PA?pane=homology	7		+	+	0.16399	-0.906934	-1.07092	-0.988927	0.188808	1.14692	1.68315	25.9647	26.1663	25.2214	25.2939	25.7233	25.8432	26.2319	26.8251	27.0162	7	7	46.6	0	76.147	7	5	2	2	3	2	4	7	8
GSSPFG00000775001.1-PA	GSSPFG00000775001.1-PA	choline-phosphate cytidylyltransferase a-like isoform x1		https://bipaa.genouest.org/sp/spodoptera_frugiperda_pub/feature/Spodoptera/frugiperda-corn/polypeptide/GSSPFG00000775001.1-PA?pane=homology	4		+	+	0.208342	-0.874714	-1.08306	-0.978887	0.36296	1.17298	1.5995	24.3384	23.9485	23.6298	23.526	23.9443	23.8213	25.1631	25.0986	24.2791	4	4	14.1	0	7.7602	2	1	0	0	1	1	3	5	2
GSSPFG00001029001.2-PA	GSSPFG00001029001.2-PA	dnaj homolog subfamily b member 11		https://bipaa.genouest.org/sp/spodoptera_frugiperda_pub/feature/Spodoptera/frugiperda-corn/polypeptide/GSSPFG00001029001.2-PA?pane=homology	3				0.640292	-0.65201	-1.2923	-0.972155	0.590464	0.75204	0.97248	23.3313	23.4416	23.258	23.6569	NaN	NaN	24.7802	23.5274	23.6793	3	3	10.7	0	3.2155	1	1	1	1	0	0	3	1	1
GSSPFG00002875001.1-PA	GSSPFG00002875001.1-PA	ribosomal protein s7		https://bipaa.genouest.org/sp/spodoptera_frugiperda_pub/feature/Spodoptera/frugiperda-corn/polypeptide/GSSPFG00002875001.1-PA?pane=homology	17		+	+	0.246581	-0.844925	-1.09151	-0.968217	0.678286	1.24654	1.53499	29.2889	29.6422	29.439	28.9688	29.2486	29.4129	30.6248	30.5806	29.6995	17	17	62.4	0	323.31	18	21	17	17	17	16	32	30	21
GSSPFG00026180001-PA	GSSPFG00026180001-PA	ubiquitin-conjugating enzyme e2 q2		https://bipaa.genouest.org/sp/spodoptera_frugiperda_pub/feature/Spodoptera/frugiperda-corn/polypeptide/GSSPFG00026180001-PA?pane=homology	4				-1.96968	-1.9521	0.0175781	-0.967261	0.544656	0.538219	0.0450019	26.7725	26.6245	NaN	27.0899	27.1909	26.9354	27.0038	26.893	27.2668	4	4	15.8	0	9.6139	0	0	0	1	1	1	1	1	4
GSSPFG00000419001-PA	GSSPFG00000419001-PA	dynein light chain cytoplasmic		https://bipaa.genouest.org/sp/spodoptera_frugiperda_pub/feature/Spodoptera/frugiperda-corn/polypeptide/GSSPFG00000419001-PA?pane=homology	2				1.37869	-0.277772	-1.65646	-0.967116	0.642608	0.621308	0.795268	25.2709	24.8641	24.7296	24.5572	24.5045	NaN	25.0042	25.3982	25.2954	2	2	27.5	0	9.5221	4	3	3	3	2	1	4	4	4
GSSPFG00006462001-PA	GSSPFG00006462001-PA	dual specificity mitogen-activated protein kinase kinase 4		https://bipaa.genouest.org/sp/spodoptera_frugiperda_pub/feature/Spodoptera/frugiperda-corn/polypeptide/GSSPFG00006462001-PA?pane=homology	3		+		1.14972	-0.386793	-1.53651	-0.961651	1.33869	0.92978	1.82417	23.7111	NaN	23.6084	NaN	NaN	NaN	23.6969	24.0098	23.9299	3	3	6.3	0.0040568	2.4043	1	0	0	0	1	0	1	2	2
GSSPFG00011009001-PA	GSSPFG00011009001-PA	copper chaperone for superoxide dismutase		https://bipaa.genouest.org/sp/spodoptera_frugiperda_pub/feature/Spodoptera/frugiperda-corn/polypeptide/GSSPFG00011009001-PA?pane=homology	2				0.186558	-0.865304	-1.05186	-0.958582	0.0679885	0.71246	0.57003	23.9398	23.434	NaN	NaN	23.7155	23.8749	23.8495	24.4028	23.89	2	2	19.5	0	3.9244	2	0	0	1	1	0	1	2	1
GSSPFG00017385001-PA	GSSPFG00017385001-PA	vesicle-trafficking protein sec22b-b		https://bipaa.genouest.org/sp/spodoptera_frugiperda_pub/feature/Spodoptera/frugiperda-corn/polypeptide/GSSPFG00017385001-PA?pane=homology	3		+	+	0.407826	-0.750816	-1.15864	-0.954728	0.431626	1.35844	1.16998	24.2659	24.0581	23.996	24.0633	24.1255	NaN	24.6838	24.5475	25.3412	3	3	24.4	0	6.6368	1	1	1	0	0	0	2	2	2
GSSPFG00006168001-PA;GSSPFG00011980001-PA	GSSPFG00006168001-PA	5 -3 exoribonuclease 1		https://bipaa.genouest.org/sp/spodoptera_frugiperda_pub/feature/Spodoptera/frugiperda-corn/polypeptide/GSSPFG00006168001-PA?pane=homology	4;4				-0.707531	-1.29688	-0.589345	-0.943113	0.212639	0.473228	0.502557	25.1416	24.6268	NaN	24.802	25.0365	NaN	24.9341	25.1212	24.9564	4	4	5.5	0	9.8272	1	2	1	1	0	0	1	1	2
GSSPFG00027887001-PA	GSSPFG00027887001-PA	transcription initiation factor iia subunit 2		https://bipaa.genouest.org/sp/spodoptera_frugiperda_pub/feature/Spodoptera/frugiperda-corn/polypeptide/GSSPFG00027887001-PA?pane=homology	2		+	+	-0.0611293	-0.968425	-0.907296	-0.93786	0.0645764	1.19137	1.94763	23.1442	NaN	NaN	NaN	NaN	NaN	23.6648	23.7465	23.1132	2	2	13.7	0.0082484	1.9833	1	1	0	0	0	0	2	1	1
GSSPFG00034347001-PA	GSSPFG00034347001-PA	mannose-1-phosphate guanyltransferase		https://bipaa.genouest.org/sp/spodoptera_frugiperda_pub/feature/Spodoptera/frugiperda-corn/polypeptide/GSSPFG00034347001-PA?pane=homology	3		+	+	0.32606	-0.770394	-1.09645	-0.933422	0.526541	2.05119	2.08289	26.7725	26.3019	26.2987	26.2732	25.6957	26.4261	27.1538	27.2702	27.2603	3	3	59.4	0	28.455	6	3	3	3	2	3	4	6	5
GSSPFG00004345001-PA	GSSPFG00004345001-PA	adp-ribosylation factor gtpase-activating protein 1		https://bipaa.genouest.org/sp/spodoptera_frugiperda_pub/feature/Spodoptera/frugiperda-corn/polypeptide/GSSPFG00004345001-PA?pane=homology	3				-1.59166	-1.72333	-0.131667	-0.927499	0.818894	0.886238	0.543897	24.8977	NaN	NaN	24.9065	24.9498	24.9678	24.8765	25.1052	25.2374	3	3	43.8	0	16.956	2	1	0	1	0	0	3	2	4
GSSPFG00008244001.4-PA	GSSPFG00008244001.4-PA	glutathione s-transferase		https://bipaa.genouest.org/sp/spodoptera_frugiperda_pub/feature/Spodoptera/frugiperda-corn/polypeptide/GSSPFG00008244001.4-PA?pane=homology	7		+		0.200351	-0.814344	-1.0147	-0.914522	0.274719	1.11855	1.57545	26.7409	26.7857	26.0441	26.6574	26.1726	26.1395	27.8255	27.1143	27.0739	7	7	49.1	0	33.334	4	6	3	5	3	2	11	7	8
GSSPFG00033982001-PA	GSSPFG00033982001-PA	histone acetyltransferase type b catalytic subunit		https://bipaa.genouest.org/sp/spodoptera_frugiperda_pub/feature/Spodoptera/frugiperda-corn/polypeptide/GSSPFG00033982001-PA?pane=homology	7				1.00035	-0.414307	-1.41466	-0.914484	0.594808	0.784164	0.865652	25.136	24.9387	24.6103	24.6317	24.63	NaN	25.489	25.5084	24.9306	7	7	26.1	0	21.29	4	2	1	0	0	0	5	3	3
GSSPFG00018976001-PA	GSSPFG00018976001-PA	aldehyde oxidase 2		https://bipaa.genouest.org/sp/spodoptera_frugiperda_pub/feature/Spodoptera/frugiperda-corn/polypeptide/GSSPFG00018976001-PA?pane=homology	114		+	+	-0.16577	-0.996641	-0.83087	-0.913755	0.338595	1.77009	1.79337	36.2152	36.6251	36.8105	36.7651	36.5236	36.8593	37.3547	37.9105	37.3755	114	111	81.2	0	323.31	538	525	597	651	552	560	901	1067	840
GSSPFG00021492001.1-PA	GSSPFG00021492001.1-PA	n-acetyl-d-glucosamine kinase		https://bipaa.genouest.org/sp/spodoptera_frugiperda_pub/feature/Spodoptera/frugiperda-corn/polypeptide/GSSPFG00021492001.1-PA?pane=homology	4		+		1.15599	-0.333525	-1.48952	-0.911523	1.00661	0.580224	1.23517	24.1614	23.8055	23.7316	NaN	NaN	23.7574	23.9964	24.0318	24.6709	4	4	10	0	5.9859	2	0	0	0	0	0	2	1	3
GSSPFG00034071001-PA	GSSPFG00034071001-PA		gi|1274108418|ref|XP_022818888.1|_3.500e-214_98.93_LOW QUALITY PROTEIN: protein mahjong [Spodoptera l...	https://bipaa.genouest.org/sp/spodoptera_frugiperda_pub/feature/Spodoptera/frugiperda-corn/polypeptide/GSSPFG00034071001-PA?pane=homology	3				0.341811	-0.740021	-1.08183	-0.910926	0.121272	0.434667	0.673818	24.7733	NaN	23.3748	NaN	23.8997	23.8079	24.1292	24.2986	24.1988	3	3	14	0	7.9996	3	1	1	1	2	1	2	2	2
GSSPFG00023859001-PA	GSSPFG00023859001-PA	retinal dehydrogenase 1		https://bipaa.genouest.org/sp/spodoptera_frugiperda_pub/feature/Spodoptera/frugiperda-corn/polypeptide/GSSPFG00023859001-PA?pane=homology	14		+		0.489161	-0.665408	-1.15457	-0.909989	1.50002	0.839755	1.49403	27.6644	27.8078	28.0819	27.2537	27.2962	27.5368	28.0571	29.1963	28.2971	14	7	31.6	0	35.994	10	11	10	8	7	8	15	20	16
GSSPFG00020531001-PA;GSSPFG00025000001-PA	GSSPFG00020531001-PA	single-stranded dna-binding protein 3 isoform x2		https://bipaa.genouest.org/sp/spodoptera_frugiperda_pub/feature/Spodoptera/frugiperda-corn/polypeptide/GSSPFG00020531001-PA?pane=homology	2;2			+	1.21118	-0.302392	-1.51357	-0.907981	0.675953	3.27593	0.864692	24.5103	24.4918	24.5298	NaN	24.2679	23.9479	24.8538	24.8251	24.7601	2	2	5.9	0	5.6767	2	2	2	1	2	2	3	3	2
GSSPFG00001833001.3-PA;GSSPFG00035344001.4-PA;GSSPFG00021469001.2-PA;GSSPFG00018753001.5-PA;GSSPFG00030080001.3-PA;GSSPFG00018755001.3-PA;GSSPFG00020288001.5-PA;GSSPFG00010082001.3-PA;GSSPFG00000131001.3-PA	GSSPFG00001833001.3-PA		gi|1274127840|ref|XP_022828344.1|_6.500e-307_93.21_juvenile hormone esterase-like [Spodoptera litura]	https://bipaa.genouest.org/sp/spodoptera_frugiperda_pub/feature/Spodoptera/frugiperda-corn/polypeptide/GSSPFG00001833001.3-PA?pane=homology	25;1;1;1;1;1;1;1;1				2.28686	0.245243	-2.04162	-0.898189	0.796084	0.102765	0.831278	25.3814	28.064	26.6428	NaN	25.4751	25.4977	25.9961	27.1822	26.174	25	7	57.3	0	40.134	2	24	9	0	1	1	5	14	3
GSSPFG00014912001-PA	GSSPFG00014912001-PA	sucrose-6-phosphate hydrolase		https://bipaa.genouest.org/sp/spodoptera_frugiperda_pub/feature/Spodoptera/frugiperda-corn/polypeptide/GSSPFG00014912001-PA?pane=homology	28			+	-1.05258	-1.41724	-0.364658	-0.890949	1.08118	1.78914	0.470041	31.1498	32.035	32.236	32.9858	32.2649	33.3278	32.9833	33.3724	33.3168	28	28	63.4	0	323.31	54	78	80	113	75	102	124	146	131
GSSPFG00008036001-PA	GSSPFG00008036001-PA		gi|1274115251|ref|XP_022822646.1|_1.300e-60_100.00_myotrophin-like [Spodoptera litura]	https://bipaa.genouest.org/sp/spodoptera_frugiperda_pub/feature/Spodoptera/frugiperda-corn/polypeptide/GSSPFG00008036001-PA?pane=homology	4			+	0.244299	-0.758076	-1.00238	-0.880228	0.202013	1.66993	0.971993	25.1851	25.3414	24.9443	25.3559	25.3729	NaN	25.7788	26.2552	25.711	4	4	41	0	11.046	2	1	1	1	2	1	4	4	2
GSSPFG00010778001-PA	GSSPFG00010778001-PA	n-acetylgalactosaminyltransferase 7		https://bipaa.genouest.org/sp/spodoptera_frugiperda_pub/feature/Spodoptera/frugiperda-corn/polypeptide/GSSPFG00010778001-PA?pane=homology	3		+		0.272325	-0.729947	-1.00227	-0.866108	0.187126	0.701837	1.23694	24.5552	23.9954	NaN	NaN	23.864	23.9933	24.5502	24.3178	24.9161	3	3	24.2	0	7.9652	2	1	0	0	1	1	2	0	2
GSSPFG00032790001.1-PA	GSSPFG00032790001.1-PA	polypeptide n-acetylgalactosaminyltransferase 5 isoform x1		https://bipaa.genouest.org/sp/spodoptera_frugiperda_pub/feature/Spodoptera/frugiperda-corn/polypeptide/GSSPFG00032790001.1-PA?pane=homology	7			+	0.243561	-0.741845	-0.985406	-0.863625	0.128589	1.30353	0.608852	24.8298	24.6592	24.4254	25.0494	NaN	25.1097	25.4409	24.9381	25.761	7	7	12.3	0	15.013	1	0	1	1	0	0	5	2	5
GSSPFG00032281001-PA	GSSPFG00032281001-PA	notchless protein homolog 1		https://bipaa.genouest.org/sp/spodoptera_frugiperda_pub/feature/Spodoptera/frugiperda-corn/polypeptide/GSSPFG00032281001-PA?pane=homology	6		+	+	0.327553	-0.690039	-1.01759	-0.853814	0.345637	1.98279	1.21615	24.4636	24.1949	24.548	24.3349	24.5593	NaN	25.1693	25.2283	24.8791	6	6	20.2	0	14.679	2	1	1	1	1	0	3	4	2
GSSPFG00030677001-PA	GSSPFG00030677001-PA	molybdenum cofactor biosynthesis protein 1 isoform x1		https://bipaa.genouest.org/sp/spodoptera_frugiperda_pub/feature/Spodoptera/frugiperda-corn/polypeptide/GSSPFG00030677001-PA?pane=homology	8		+		0.261863	-0.722097	-0.98396	-0.853028	0.231204	0.532851	1.13377	25.3491	23.8297	24.4807	24.2548	24.2101	24.409	25.5595	25.7876	24.4787	8	8	17.2	0	15.303	5	0	0	1	2	1	3	3	1
GSSPFG00021933001.4-PA	GSSPFG00021933001.4-PA		gi|1274111526|ref|XP_022820597.1|_0.000e+0_90.37_RB1-inducible coiled-coil protein 1, partial [Spod...	https://bipaa.genouest.org/sp/spodoptera_frugiperda_pub/feature/Spodoptera/frugiperda-corn/polypeptide/GSSPFG00021933001.4-PA?pane=homology	4				-0.876134	-1.28692	-0.410782	-0.848851	0.325643	0.517575	0.926431	25.8683	23.7971	NaN	24.4388	25.0972	24.861	25.27	25.3014	25.0579	4	4	3.7	0	5.6011	2	0	0	0	0	0	3	2	2
GSSPFG00023514001-PA;GSSPFG00034388001-PA	GSSPFG00023514001-PA	fumarylacetoacetase		https://bipaa.genouest.org/sp/spodoptera_frugiperda_pub/feature/Spodoptera/frugiperda-corn/polypeptide/GSSPFG00023514001-PA?pane=homology	4;4				0.883716	-0.405064	-1.28878	-0.846922	0.437851	1.55502	0.679044	23.7598	23.6902	24.0144	23.8859	23.7059	NaN	24.1126	24.3491	24.2179	4	4	13.2	0	17.149	2	1	1	0	2	0	2	3	3
GSSPFG00008485001-PA;GSSPFG00007626001-PA	GSSPFG00007626001-PA	atp synthase subunit mitochondrial		https://bipaa.genouest.org/sp/spodoptera_frugiperda_pub/feature/Spodoptera/frugiperda-corn/polypeptide/GSSPFG00007626001-PA?pane=homology	2;2			+	0	-0.9466	-0.742116	-0.844358	NaN	1.69185	0.588087	NaN	NaN	NaN	NaN	NaN	NaN	23.6742	23.1299	23.6126	2	2	10.6	0	3.6712	0	0	0	0	0	0	2	0	1
GSSPFG00008167001-PA	GSSPFG00008167001-PA	phosphomevalonate kinase		https://bipaa.genouest.org/sp/spodoptera_frugiperda_pub/feature/Spodoptera/frugiperda-corn/polypeptide/GSSPFG00008167001-PA?pane=homology	3				0	-1.29592	-0.387838	-0.841879	NaN	0.630073	0.673363	NaN	NaN	NaN	NaN	NaN	NaN	24.5215	23.9132	23.6755	3	3	21	0	6.2347	0	1	0	0	1	1	2	2	1
GSSPFG00022000001.3-PA	GSSPFG00022000001.3-PA	eukaryotic translation initiation factor 4e-binding protein 2		https://bipaa.genouest.org/sp/spodoptera_frugiperda_pub/feature/Spodoptera/frugiperda-corn/polypeptide/GSSPFG00022000001.3-PA?pane=homology	4		+		0.324541	-0.677636	-1.00218	-0.839908	0.754453	0.926993	1.4791	24.8582	24.9896	24.4297	24.2689	24.622	24.413	25.3598	25.9851	24.9654	4	1	54.7	0	26.096	3	3	2	2	1	1	3	4	2
GSSPFG00026370001-PA;GSSPFG00004350001-PA	GSSPFG00026370001-PA	inositol polyphosphate 1-phosphatase		https://bipaa.genouest.org/sp/spodoptera_frugiperda_pub/feature/Spodoptera/frugiperda-corn/polypeptide/GSSPFG00026370001-PA?pane=homology	4;4				1.14341	-0.265179	-1.40859	-0.836885	0.4546	2.55226	0.579267	25.8127	25.921	25.8018	25.8369	25.7327	NaN	26.0896	26.1364	26.1049	4	4	17.5	0	9.2982	5	3	2	2	5	1	3	2	3
GSSPFG00016916001-PA	GSSPFG00016916001-PA		gi|114052224|ref|NP_001040230.1|_6.700e-69_76.44_adenylate cyclase [Bombyx mori] >gi|1573718639|ref...	https://bipaa.genouest.org/sp/spodoptera_frugiperda_pub/feature/Spodoptera/frugiperda-corn/polypeptide/GSSPFG00016916001-PA?pane=homology	5		+	+	0.298561	-0.684591	-0.983152	-0.833871	1.64771	3.02584	3.51433	24.9859	24.8443	25.0222	24.5292	24.7313	24.6961	25.5565	25.605	25.7447	5	5	37.1	0	10.262	3	3	3	2	1	3	5	6	5
GSSPFG00011996001-PA	GSSPFG00011996001-PA	copper transport protein atox1		https://bipaa.genouest.org/sp/spodoptera_frugiperda_pub/feature/Spodoptera/frugiperda-corn/polypeptide/GSSPFG00011996001-PA?pane=homology	4		+	+	0.309097	-0.674921	-0.984018	-0.829469	0.585068	1.39304	1.97634	26.4693	26.6914	26.1001	26.1436	25.818	26.3718	26.9627	27.3867	26.9361	4	4	55.6	0	50.693	4	4	3	2	3	4	3	5	6
GSSPFG00032461001-PA	GSSPFG00032461001-PA	upstream activation factor subunit spp27		https://bipaa.genouest.org/sp/spodoptera_frugiperda_pub/feature/Spodoptera/frugiperda-corn/polypeptide/GSSPFG00032461001-PA?pane=homology	3		+	+	-0.103461	-0.879632	-0.776171	-0.827902	0.562733	1.58419	1.44211	24.2381	24.0885	24.0082	24.1318	24.2226	24.2909	25.4467	24.9242	24.6029	3	3	9.1	0	6.1007	1	1	1	1	1	1	3	3	1
GSSPFG00007677001-PA	GSSPFG00007677001-PA	septin-1		https://bipaa.genouest.org/sp/spodoptera_frugiperda_pub/feature/Spodoptera/frugiperda-corn/polypeptide/GSSPFG00007677001-PA?pane=homology	2				0.0554701	-0.798736	-0.854206	-0.826471	0.0202643	0.40016	1.13763	23.8126	NaN	24.1917	23.7654	NaN	NaN	23.9222	23.8922	24.0816	2	2	20.6	0	4.4142	2	0	1	1	0	0	1	2	1
GSSPFG00026117001-PA	GSSPFG00026117001-PA	ubiquitin-conjugating enzyme e2 l3		https://bipaa.genouest.org/sp/spodoptera_frugiperda_pub/feature/Spodoptera/frugiperda-corn/polypeptide/GSSPFG00026117001-PA?pane=homology	7		+		0.32384	-0.650328	-0.974168	-0.812248	0.872489	1.14008	1.66788	26.6645	26.5023	26.2363	26.0588	26.3797	25.9932	27.3213	27.3881	26.6447	7	7	64.5	0	35.049	10	9	7	6	7	3	9	15	10
GSSPFG00007103001-PA;GSSPFG00003542001-PA	GSSPFG00007103001-PA	rna-binding protein 8a		https://bipaa.genouest.org/sp/spodoptera_frugiperda_pub/feature/Spodoptera/frugiperda-corn/polypeptide/GSSPFG00007103001-PA?pane=homology	3;3			+	0.838032	-0.389477	-1.22751	-0.808494	0.409699	1.70725	0.63389	24.1248	24.1141	23.9941	23.9109	24.2899	NaN	24.3576	24.6552	24.3886	3	3	23.4	0	7.6607	1	1	0	1	1	0	3	2	2
GSSPFG00012457001-PA	GSSPFG00012457001-PA	thymidylate kinase		https://bipaa.genouest.org/sp/spodoptera_frugiperda_pub/feature/Spodoptera/frugiperda-corn/polypeptide/GSSPFG00012457001-PA?pane=homology	10		+	+	0.113032	-0.748256	-0.861288	-0.804772	0.658165	2.76356	3.09569	27.5195	27.3332	27.5056	27.2781	27.3034	27.4378	28.3617	28.126	28.1154	10	10	60	0	33.376	14	9	8	11	4	9	11	11	14
GSSPFG00035793001.1-PA;GSSPFG00028174001-PA	GSSPFG00028174001-PA	autophagy related protein atg8		https://bipaa.genouest.org/sp/spodoptera_frugiperda_pub/feature/Spodoptera/frugiperda-corn/polypeptide/GSSPFG00028174001-PA?pane=homology	8;8				-0.0503298	-0.829777	-0.779447	-0.804612	0.132153	0.949807	0.918314	29.037	28.769	28.6212	28.7214	28.9428	28.914	29.7382	30.2597	28.9187	8	8	35.3	0	30.683	15	13	9	14	14	11	20	24	16
GSSPFG00002879001.1-PA	GSSPFG00002879001.1-PA	longitudinals lacking		https://bipaa.genouest.org/sp/spodoptera_frugiperda_pub/feature/Spodoptera/frugiperda-corn/polypeptide/GSSPFG00002879001.1-PA?pane=homology	4		+	+	0.153573	-0.72296	-0.876533	-0.799747	0.359323	1.3233	1.88535	24.4478	24.1565	24.7302	24.2159	24.4218	24.2362	24.7781	25.3562	25.3692	4	4	40.3	0	8.4991	1	1	2	2	1	1	3	3	4
GSSPFG00010062001-PA	GSSPFG00010062001-PA	adenylyltransferase and sulfurtransferase mocs3		https://bipaa.genouest.org/sp/spodoptera_frugiperda_pub/feature/Spodoptera/frugiperda-corn/polypeptide/GSSPFG00010062001-PA?pane=homology	3				-0.505802	-1.04851	-0.542709	-0.79561	0.160853	0.415664	0.467496	24.1	23.8086	NaN	24.3374	NaN	NaN	23.9973	23.7923	24.0155	3	2	26.2	0	4.5094	3	1	1	2	0	0	1	2	1
GSSPFG00003426001-PA	GSSPFG00003426001-PA	nucleolar gtp-binding protein 2		https://bipaa.genouest.org/sp/spodoptera_frugiperda_pub/feature/Spodoptera/frugiperda-corn/polypeptide/GSSPFG00003426001-PA?pane=homology	5				0.381234	-0.603031	-0.984266	-0.793648	0.697065	0.617995	0.921388	23.7912	23.837	23.9637	23.8407	23.5907	NaN	24.9326	24.8714	23.597	5	5	5.5	0	17.575	1	0	0	0	0	0	5	3	0
GSSPFG00017436001.1-PA	GSSPFG00017436001.1-PA	protein singed		https://bipaa.genouest.org/sp/spodoptera_frugiperda_pub/feature/Spodoptera/frugiperda-corn/polypeptide/GSSPFG00017436001.1-PA?pane=homology	22		+	+	-0.0183411	-0.79984	-0.781499	-0.79067	0.0458365	2.4138	2.88613	29.0452	28.6624	28.9611	29.0313	28.7808	28.9117	29.705	29.57	29.7933	22	22	56.2	0	273.15	27	18	19	23	17	22	36	36	34
GSSPFG00004635001.1-PA	GSSPFG00004635001.1-PA	lipid storage droplets surface binding protein 2		https://bipaa.genouest.org/sp/spodoptera_frugiperda_pub/feature/Spodoptera/frugiperda-corn/polypeptide/GSSPFG00004635001.1-PA?pane=homology	6				0.802032	-0.389095	-1.19113	-0.790112	0.644943	1.52479	0.979528	24.5447	24.5921	24.4311	24.2915	24.2689	NaN	25.0427	24.6981	24.9943	6	6	25.5	0	11.742	0	1	1	1	0	0	6	1	2
GSSPFG00013840001-PA	GSSPFG00013840001-PA	serine threonine-protein kinase rio1		https://bipaa.genouest.org/sp/spodoptera_frugiperda_pub/feature/Spodoptera/frugiperda-corn/polypeptide/GSSPFG00013840001-PA?pane=homology	3				1.63483	0.0276089	-1.60722	-0.789806	0.46584	0.12627	0.456655	26.9778	26.8397	26.7934	26.7136	26.7909	NaN	26.8838	26.9158	26.7285	3	3	5.5	0	4.4077	1	2	2	2	2	0	2	1	2
GSSPFG00003277001-PA	GSSPFG00003277001-PA	gtp-binding protein sar1		https://bipaa.genouest.org/sp/spodoptera_frugiperda_pub/feature/Spodoptera/frugiperda-corn/polypeptide/GSSPFG00003277001-PA?pane=homology	10		+	+	-0.477666	-1.02766	-0.549998	-0.788829	1.98791	3.11844	2.74803	28.6547	28.8485	28.5241	29.2302	29.0732	29.1568	29.8093	29.6054	29.6956	10	10	80	0	323.31	16	19	12	23	16	17	24	26	26
GSSPFG00019905001.1-PA	GSSPFG00019905001.1-PA	riboflavin kinase		https://bipaa.genouest.org/sp/spodoptera_frugiperda_pub/feature/Spodoptera/frugiperda-corn/polypeptide/GSSPFG00019905001.1-PA?pane=homology	11		+	+	0.215998	-0.67219	-0.888189	-0.780189	0.688664	1.54308	1.75729	27.6496	27.4918	27.7174	27.6022	27.1696	27.439	28.231	28.646	27.9985	11	11	76.2	0	80.393	10	6	5	9	6	7	17	18	14
GSSPFG00029361001-PA	GSSPFG00029361001-PA		gi|1274139580|ref|XP_022814527.1|_8.800e-155_84.01_arrestin domain-containing protein 5-like [Spodopt...	https://bipaa.genouest.org/sp/spodoptera_frugiperda_pub/feature/Spodoptera/frugiperda-corn/polypeptide/GSSPFG00029361001-PA?pane=homology	3				1.19542	-0.179097	-1.37452	-0.776809	0.663793	0.327171	0.759641	24.1568	24.436	24.0702	23.8907	NaN	NaN	24.7538	24.3705	24.0761	3	3	16.2	0	6.457	1	0	0	0	0	0	2	1	0
GSSPFG00028173001-PA	GSSPFG00028173001-PA		gi|1274099838|ref|XP_022835258.1|_7.400e-81_98.63_transcription elongation factor spt5-like [Spodopt...	https://bipaa.genouest.org/sp/spodoptera_frugiperda_pub/feature/Spodoptera/frugiperda-corn/polypeptide/GSSPFG00028173001-PA?pane=homology	6		+	+	0.04201	-0.750085	-0.792095	-0.77109	0.0669742	2.07237	2.12066	26.7173	26.5366	26.1958	26.6764	26.5025	26.1447	27.2875	27.1986	27.2137	6	6	25.9	0	14.806	5	5	3	3	3	2	9	5	6
GSSPFG00014860001.1-PA;GSSPFG00015820001-PA	GSSPFG00014860001.1-PA	casein kinase ii subunit beta isoform x1		https://bipaa.genouest.org/sp/spodoptera_frugiperda_pub/feature/Spodoptera/frugiperda-corn/polypeptide/GSSPFG00014860001.1-PA?pane=homology	4;1		+	+	0.482894	-0.521156	-1.00405	-0.762603	1.0769	1.61977	2.36665	25.1465	25.2509	24.8037	24.2636	24.7828	24.7061	25.5195	25.7046	25.5406	4	4	15.8	0	10.885	3	2	1	1	1	1	3	2	3
GSSPFG00033276001-PA	GSSPFG00033276001-PA	partial	gi|1274131628|ref|XP_022830428.1|_6.000e-97_99.44_N-alpha-acetyltransferase 10 [Spodoptera litura] >...	https://bipaa.genouest.org/sp/spodoptera_frugiperda_pub/feature/Spodoptera/frugiperda-corn/polypeptide/GSSPFG00033276001-PA?pane=homology	4		+		2.14532	0.310648	-1.83467	-0.762011	1.27168	1.36436	1.08388	25.6693	25.6542	25.5218	24.9991	NaN	NaN	25.1928	25.226	25.4944	4	4	27.6	0	11.075	3	2	3	1	1	2	1	2	2
GSSPFG00010495001.1-PA	GSSPFG00010495001.1-PA	molybdenum cofactor sulfurase 1 isoform x2		https://bipaa.genouest.org/sp/spodoptera_frugiperda_pub/feature/Spodoptera/frugiperda-corn/polypeptide/GSSPFG00010495001.1-PA?pane=homology	24		+		0.727882	-0.39758	-1.12546	-0.76152	1.23402	0.756001	2.11779	27.6703	27.6893	27.0652	27.0593	26.4146	26.7672	27.9221	28.0656	27.6299	24	24	36.4	0	56.766	18	13	5	5	1	3	23	18	16
GSSPFG00020846001-PA	GSSPFG00020846001-PA	gdp-mannose dehydratase		https://bipaa.genouest.org/sp/spodoptera_frugiperda_pub/feature/Spodoptera/frugiperda-corn/polypeptide/GSSPFG00020846001-PA?pane=homology	10		+	+	0.0139351	-0.754091	-0.768026	-0.761058	0.0847207	3.71088	3.85417	28.8223	28.9731	28.9048	28.8159	28.8933	28.9493	29.6241	29.6099	29.7285	10	10	65.7	0	122.68	11	12	9	12	10	11	16	16	18
GSSPFG00030336001-PA;GSSPFG00026812001-PA;GSSPFG00025435001-PA	GSSPFG00025435001-PA	u6 snrna-associated sm-like protein lsm4		https://bipaa.genouest.org/sp/spodoptera_frugiperda_pub/feature/Spodoptera/frugiperda-corn/polypeptide/GSSPFG00025435001-PA?pane=homology	3;3;3				1.34953	-0.0848776	-1.43441	-0.759644	0.771191	0.0817168	0.929401	24.3142	23.6745	23.0558	NaN	23.7326	NaN	23.7304	23.699	NaN	3	3	16.9	0.0049975	2.2564	3	0	0	0	0	0	1	1	0
GSSPFG00017757001-PA	GSSPFG00017757001-PA	hermansky-pudlak syndrome 5 protein homolog		https://bipaa.genouest.org/sp/spodoptera_frugiperda_pub/feature/Spodoptera/frugiperda-corn/polypeptide/GSSPFG00017757001-PA?pane=homology	3				1.08041	-0.217091	-1.2975	-0.757296	0.800469	0.496243	0.972062	24.0489	24.2879	NaN	23.7058	NaN	NaN	24.3017	24.4984	24.021	3	3	7.1	0	11.768	1	0	0	1	0	0	3	2	1
GSSPFG00023920001-PA;GSSPFG00024587001-PA;GSSPFG00016702001-PA	GSSPFG00023920001-PA	l-asparaginase-like		https://bipaa.genouest.org/sp/spodoptera_frugiperda_pub/feature/Spodoptera/frugiperda-corn/polypeptide/GSSPFG00023920001-PA?pane=homology	18;16;16		+	+	0.185602	-0.664452	-0.850054	-0.757253	0.308865	1.50787	1.92416	28.8444	29.3869	28.8575	28.8314	28.56	29.1407	29.8521	29.5149	29.7151	18	18	66	0	176.07	17	20	13	12	8	16	25	23	21
GSSPFG00006960001-PA	GSSPFG00006960001-PA	annexin b9-like		https://bipaa.genouest.org/sp/spodoptera_frugiperda_pub/feature/Spodoptera/frugiperda-corn/polypeptide/GSSPFG00006960001-PA?pane=homology	21		+	+	-0.0165202	-0.762264	-0.745744	-0.754004	0.127347	4.12135	4.42757	32.7267	32.8533	32.8253	32.8055	32.7774	32.872	33.5532	33.5276	33.6113	21	21	72.9	0	323.31	57	59	60	62	62	47	82	82	85
GSSPFG00014508001-PA	GSSPFG00014508001-PA	sumo-conjugating enzyme ubc9-b		https://bipaa.genouest.org/sp/spodoptera_frugiperda_pub/feature/Spodoptera/frugiperda-corn/polypeptide/GSSPFG00014508001-PA?pane=homology	6		+		0.293931	-0.604987	-0.898918	-0.751953	0.587976	1.22245	2.31698	26.0427	25.4226	25.477	25.2096	25.2989	25.552	26.1289	26.4954	26.1329	6	6	51.9	0	68.554	4	1	1	1	1	1	6	5	2
GSSPFG00026502001-PA	GSSPFG00026502001-PA		gi|1274139736|ref|XP_022814615.1|_2.000e-65_99.22_uncharacterized protein CG5902 [Spodoptera litura]	https://bipaa.genouest.org/sp/spodoptera_frugiperda_pub/feature/Spodoptera/frugiperda-corn/polypeptide/GSSPFG00026502001-PA?pane=homology	4				1.58014	0.0407308	-1.53941	-0.74934	0.501206	0.164825	0.485715	26.0949	26.2343	26.2592	25.9226	26.0618	NaN	26.05	26.109	26.3071	4	3	42.4	0	21.971	1	3	1	1	1	1	1	1	1
GSSPFG00030725001.2-PA	GSSPFG00030725001.2-PA	fragile x mental retardation syndrome-related protein 1 isoform x5		https://bipaa.genouest.org/sp/spodoptera_frugiperda_pub/feature/Spodoptera/frugiperda-corn/polypeptide/GSSPFG00030725001.2-PA?pane=homology	9		+	+	0.113522	-0.691884	-0.805406	-0.748645	0.398997	2.3266	3.01681	25.287	25.3649	25.0283	24.9941	25.2148	25.1307	26.0125	25.9535	25.7898	9	9	9.4	0	18.004	4	4	2	1	3	0	10	9	8
GSSPFG00006308001.1-PA	GSSPFG00006308001.1-PA		gi|1274136771|ref|XP_022837290.1|_7.700e-211_66.70_LOW QUALITY PROTEIN: protein lingerer [Spodoptera ...	https://bipaa.genouest.org/sp/spodoptera_frugiperda_pub/feature/Spodoptera/frugiperda-corn/polypeptide/GSSPFG00006308001.1-PA?pane=homology	6		+	+	-0.0579084	-0.77532	-0.717412	-0.746366	0.0743688	1.53939	1.64412	25.2567	24.8231	25.5496	25.3088	24.9482	25.5462	26.0148	26.1364	25.8042	6	6	11.2	0	31.483	2	0	3	2	1	2	6	6	8
GSSPFG00020601001-PA	GSSPFG00020601001-PA	dolichyl-diphosphooligosaccharide--protein glycosyltransferase subunit dad1		https://bipaa.genouest.org/sp/spodoptera_frugiperda_pub/feature/Spodoptera/frugiperda-corn/polypeptide/GSSPFG00020601001-PA?pane=homology	2			+	-0.279882	-0.868856	-0.588973	-0.728914	0.463921	1.7495	1.18509	22.7372	NaN	NaN	NaN	NaN	NaN	23.3768	23.1975	23.6624	2	2	14.2	0.0078163	2.0448	1	1	0	1	0	0	2	0	1
GSSPFG00030321001-PA	GSSPFG00030321001-PA		gi|1274130696|ref|XP_022829921.1|_0.000e+0_95.47_cohesin subunit SA-1 [Spodoptera litura]	https://bipaa.genouest.org/sp/spodoptera_frugiperda_pub/feature/Spodoptera/frugiperda-corn/polypeptide/GSSPFG00030321001-PA?pane=homology	4				0.411684	-0.51925	-0.930934	-0.725092	0.164926	0.264749	0.739749	24.1181	23.6211	NaN	NaN	23.7917	NaN	23.4184	23.5104	23.9902	4	4	4.5	0	7.1949	3	2	0	0	0	0	2	0	2
GSSPFG00004175001-PA	GSSPFG00004175001-PA	u1 small nuclear ribonucleoprotein a		https://bipaa.genouest.org/sp/spodoptera_frugiperda_pub/feature/Spodoptera/frugiperda-corn/polypeptide/GSSPFG00004175001-PA?pane=homology	2		+		0.440727	-0.504166	-0.944892	-0.724529	0.396165	0.550159	1.61741	24.4391	NaN	NaN	NaN	NaN	NaN	24.0907	24.172	24.3806	2	2	11.3	0	3.2381	2	1	0	0	0	0	0	0	1
GSSPFG00030323001-PA	GSSPFG00030323001-PA	ras-related protein rab-10		https://bipaa.genouest.org/sp/spodoptera_frugiperda_pub/feature/Spodoptera/frugiperda-corn/polypeptide/GSSPFG00030323001-PA?pane=homology	3				0.765333	-0.33648	-1.10181	-0.719145	0.776405	0.926312	1.06863	23.0941	23.0604	23.0497	23.0041	NaN	NaN	23.1801	23.2974	23.7361	3	2	17.2	0	5.605	1	1	1	0	1	0	1	2	2
GSSPFG00019727001.1-PA	GSSPFG00019727001.1-PA	sorting nexin-12		https://bipaa.genouest.org/sp/spodoptera_frugiperda_pub/feature/Spodoptera/frugiperda-corn/polypeptide/GSSPFG00019727001.1-PA?pane=homology	3		+		0.602742	-0.414776	-1.01752	-0.716148	1.16943	0.706898	1.71694	24.3975	24.0815	23.8052	23.7192	23.6012	23.1556	24.2189	24.9078	24.4018	3	3	15.6	0	3.7191	3	1	1	1	1	0	1	2	2
GSSPFG00007768001-PA	GSSPFG00007768001-PA	polyadenylate-binding protein 1		https://bipaa.genouest.org/sp/spodoptera_frugiperda_pub/feature/Spodoptera/frugiperda-corn/polypeptide/GSSPFG00007768001-PA?pane=homology	30		+	+	-0.112621	-0.771711	-0.659091	-0.715401	0.300747	2.54994	2.59418	29.9088	29.5637	29.9212	29.9806	30.0324	29.7187	30.5898	30.5444	30.5747	30	30	56.9	0	323.31	42	30	35	36	31	32	53	54	52
GSSPFG00022331001.1-PA	GSSPFG00022331001.1-PA	apolipophorins		https://bipaa.genouest.org/sp/spodoptera_frugiperda_pub/feature/Spodoptera/frugiperda-corn/polypeptide/GSSPFG00022331001.1-PA?pane=homology	121				-0.775919	-1.09776	-0.321841	-0.709801	0.594071	0.875724	0.153861	28.4218	28.4711	29.0076	28.5227	29.2804	30.4251	28.8807	29.5452	30.7678	121	74	43.9	0	323.31	10	10	25	12	27	88	11	41	130
GSSPFG00000305001-PA;GSSPFG00003219001.1-PA;GSSPFG00025041001-PA;GSSPFG00025042001-PA	GSSPFG00000305001-PA	rab6-interacting golgin		https://bipaa.genouest.org/sp/spodoptera_frugiperda_pub/feature/Spodoptera/frugiperda-corn/polypeptide/GSSPFG00000305001-PA?pane=homology	2;2;1;1				-0.863756	-1.14154	-0.277781	-0.709661	0.728184	1.02476	0.81569	23.1367	NaN	NaN	23.1703	NaN	NaN	23.3423	23.2176	23.2217	2	2	8.4	0	6.2269	1	0	0	0	0	0	2	0	0
GSSPFG00009148001-PA	GSSPFG00009148001-PA	maternal protein exuperantia		https://bipaa.genouest.org/sp/spodoptera_frugiperda_pub/feature/Spodoptera/frugiperda-corn/polypeptide/GSSPFG00009148001-PA?pane=homology	25		+	+	0.358669	-0.522395	-0.881064	-0.70173	1.27178	1.82119	2.55695	28.9659	28.8387	28.6583	28.5651	28.5547	28.267	29.496	29.3554	29.1786	25	25	62.1	0	297.69	25	21	18	21	16	9	40	30	28
GSSPFG00030927001-PA	GSSPFG00030927001-PA	protein arginine n-methyltransferase 7		https://bipaa.genouest.org/sp/spodoptera_frugiperda_pub/feature/Spodoptera/frugiperda-corn/polypeptide/GSSPFG00030927001-PA?pane=homology	2				0.210409	-0.587622	-0.798031	-0.692827	0.066628	0.304068	0.443693	NaN	24.0189	23.9976	NaN	NaN	NaN	23.7815	23.7632	23.8861	2	2	4.1	0.004509	2.2894	1	1	2	1	1	0	2	2	2
GSSPFG00002727001-PA;GSSPFG00001358001-PA	GSSPFG00001358001-PA		gi|1274098032|ref|XP_022834268.1|_3.500e-83_93.29_THAP domain-containing protein 4-like [Spodoptera ...	https://bipaa.genouest.org/sp/spodoptera_frugiperda_pub/feature/Spodoptera/frugiperda-corn/polypeptide/GSSPFG00001358001-PA?pane=homology	7;7		+	+	-0.400216	-0.889695	-0.48948	-0.689588	1.08724	2.22708	1.75191	28.864	28.7256	29.212	29.418	29.1446	29.4396	29.8793	29.9304	29.661	7	7	53.3	0	123.34	18	12	15	25	18	20	28	36	31
GSSPFG00030675001-PA	GSSPFG00030675001-PA	prefoldin subunit 2		https://bipaa.genouest.org/sp/spodoptera_frugiperda_pub/feature/Spodoptera/frugiperda-corn/polypeptide/GSSPFG00030675001-PA?pane=homology	6		+		0.524085	-0.426549	-0.950634	-0.688592	1.0242	0.578651	1.77911	26.0872	26.1054	25.3992	25.3549	25.4366	25.228	26.3425	26.6638	25.8651	6	6	50	0	12.96	4	2	4	2	1	2	5	6	4
GSSPFG00015173001-PA	GSSPFG00015173001-PA	heterogeneous nuclear ribonucleoprotein a2 b1 homolog isoform x1		https://bipaa.genouest.org/sp/spodoptera_frugiperda_pub/feature/Spodoptera/frugiperda-corn/polypeptide/GSSPFG00015173001-PA?pane=homology	7		+	+	-0.0596765	-0.715438	-0.655761	-0.6856	0.302237	2.74492	2.52167	26.1535	26.0157	25.9832	26.2282	26.0239	26.0794	26.7579	26.9118	26.6291	7	7	49.6	0	10.81	4	1	0	3	2	3	3	8	6
GSSPFG00031939001.2-PA	GSSPFG00031939001.2-PA	multidrug resistance protein homolog 49 isoform x1		https://bipaa.genouest.org/sp/spodoptera_frugiperda_pub/feature/Spodoptera/frugiperda-corn/polypeptide/GSSPFG00031939001.2-PA?pane=homology	3			+	-0.143279	-0.756184	-0.612905	-0.684545	0.314574	1.70437	1.1489	25.4113	25.1702	25.185	25.6649	25.0849	25.4466	25.7052	25.9846	26.3454	3	3	10.4	0	3.3173	2	0	0	1	0	1	1	2	3
GSSPFG00009141001-PA	GSSPFG00009141001-PA		gi|1274144811|ref|XP_022832803.1|_1.200e-93_90.20_basement membrane-specific heparan sulfate proteog...	https://bipaa.genouest.org/sp/spodoptera_frugiperda_pub/feature/Spodoptera/frugiperda-corn/polypeptide/GSSPFG00009141001-PA?pane=homology	6				-0.40021	-0.883455	-0.483245	-0.68335	0.364927	0.955734	0.371172	24.8414	24.2664	25.0028	24.6919	24.716	25.9033	24.887	25.7264	26.1476	6	6	36.1	0	25.004	1	0	1	2	2	6	2	3	6
GSSPFG00005921001-PA	GSSPFG00005921001-PA		gi|914575200|gb|KOB77346.1|_3.900e-277_49.90_BRCA1-associated ATM activator 1 [Operophtera brum... Annot#10	https://bipaa.genouest.org/sp/spodoptera_frugiperda_pub/feature/Spodoptera/frugiperda-corn/polypeptide/GSSPFG00005921001-PA?pane=homology	7		+		0.489389	-0.436355	-0.925744	-0.681049	1.62674	1.53548	2.3764	24.6322	24.4321	24.3888	24.21	23.8153	23.9596	24.9334	25.1003	24.7284	7	7	10.1	0	7.2968	2	2	2	1	0	0	5	4	3
GSSPFG00004507001-PA	GSSPFG00004507001-PA	uncharacterized protein loc100877727 isoform x1		https://bipaa.genouest.org/sp/spodoptera_frugiperda_pub/feature/Spodoptera/frugiperda-corn/polypeptide/GSSPFG00004507001-PA?pane=homology	2				-0.0212199	-0.68826	-0.66704	-0.67765	0.00546767	0.217546	0.75162	24.2762	NaN	24.9868	NaN	NaN	NaN	23.8055	24.126	24.4256	2	2	11.2	0	5.9207	2	2	2	1	1	0	2	2	2
GSSPFG00006295001-PA	GSSPFG00006295001-PA	ribonucleoside-diphosphate reductase large subunit		https://bipaa.genouest.org/sp/spodoptera_frugiperda_pub/feature/Spodoptera/frugiperda-corn/polypeptide/GSSPFG00006295001-PA?pane=homology	14		+		0.390872	-0.478367	-0.869239	-0.673803	0.622482	1.35055	1.64364	27.6935	27.7007	27.2279	27.4731	27.284	26.6925	28.127	27.9535	27.9767	14	14	40.1	0	59.145	14	10	9	8	11	5	15	17	16
GSSPFG00025878001-PA	GSSPFG00025878001-PA	casein kinase ii subunit alpha		https://bipaa.genouest.org/sp/spodoptera_frugiperda_pub/feature/Spodoptera/frugiperda-corn/polypeptide/GSSPFG00025878001-PA?pane=homology	13		+		0.418285	-0.45955	-0.877835	-0.668693	0.897543	0.975359	3.8457	27.5884	27.6391	26.9713	26.9442	27.0493	26.9504	27.845	27.9547	27.7777	13	13	51.4	0	59.095	10	10	5	6	5	2	14	14	9
GSSPFG00008927001-PA	GSSPFG00008927001-PA	prefoldin subunit 5		https://bipaa.genouest.org/sp/spodoptera_frugiperda_pub/feature/Spodoptera/frugiperda-corn/polypeptide/GSSPFG00008927001-PA?pane=homology	4		+		0.777017	-0.279822	-1.05684	-0.668331	1.73681	0.503043	1.88496	25.2876	25.1067	24.812	24.4528	23.9986	24.4239	25.5633	25.5332	24.9493	4	4	35.2	0	17.444	4	3	2	2	1	1	4	4	2
GSSPFG00007381001-PA	GSSPFG00007381001-PA	aldose reductase-like		https://bipaa.genouest.org/sp/spodoptera_frugiperda_pub/feature/Spodoptera/frugiperda-corn/polypeptide/GSSPFG00007381001-PA?pane=homology	13		+	+	-0.0368703	-0.686455	-0.649584	-0.668019	0.103613	2.98783	2.02297	31.2309	31.2889	31.144	31.4703	31.0514	31.2527	31.8443	32.0444	31.8345	13	13	56.1	0	323.31	51	40	41	45	40	39	49	63	54
GSSPFG00007033001-PA	GSSPFG00007033001-PA	guanine nucleotide exchange factor mss4 homolog		https://bipaa.genouest.org/sp/spodoptera_frugiperda_pub/feature/Spodoptera/frugiperda-corn/polypeptide/GSSPFG00007033001-PA?pane=homology	3			+	-0.200273	-0.763265	-0.562992	-0.663129	1.18223	1.45261	1.12517	24.199	24.0705	24.3219	24.3376	24.4039	24.4508	24.5675	25.3739	24.9399	3	3	23.3	0	4.8894	1	2	1	1	1	2	3	4	2
GSSPFG00004789001-PA	GSSPFG00004789001-PA	adp-ribosylation factor-like protein 1		https://bipaa.genouest.org/sp/spodoptera_frugiperda_pub/feature/Spodoptera/frugiperda-corn/polypeptide/GSSPFG00004789001-PA?pane=homology	3				-0.869009	-1.0956	-0.226596	-0.661098	0.38473	0.498676	0.67041	24.6493	NaN	24.2012	24.4697	24.3028	24.2902	24.7859	24.6486	24.3081	3	3	30.9	0	6.6135	1	1	1	1	2	1	2	1	2
GSSPFG00004045001.3-PA	GSSPFG00004045001.3-PA	mannose-6-phosphate isomerase		https://bipaa.genouest.org/sp/spodoptera_frugiperda_pub/feature/Spodoptera/frugiperda-corn/polypeptide/GSSPFG00004045001.3-PA?pane=homology	20		+	+	0.0406621	-0.640252	-0.680914	-0.660583	0.259344	4.36186	3.5726	29.5962	29.5242	29.4938	29.5117	29.3966	29.5839	30.1522	30.1992	30.1836	20	1	52.8	0	323.31	27	20	20	22	24	23	33	35	32
GSSPFG00026142001-PA	GSSPFG00026142001-PA	udp-n-acetylhexosamine pyrophosphorylase		https://bipaa.genouest.org/sp/spodoptera_frugiperda_pub/feature/Spodoptera/frugiperda-corn/polypeptide/GSSPFG00026142001-PA?pane=homology	23		+	+	-0.35982	-0.840057	-0.480237	-0.660147	1.13784	2.50158	1.72842	28.4511	28.3682	28.7294	28.9627	28.6748	28.9906	29.2918	29.5051	29.272	23	23	52	0	119.75	19	16	17	27	20	23	34	33	29
GSSPFG00028290001.3-PA	GSSPFG00028290001.3-PA	signal transducer and activator of transcription		https://bipaa.genouest.org/sp/spodoptera_frugiperda_pub/feature/Spodoptera/frugiperda-corn/polypeptide/GSSPFG00028290001.3-PA?pane=homology	2				1.82454	0.259516	-1.56502	-0.652752	0.684152	0.811672	0.571942	24.7443	24.8006	24.9904	24.637	NaN	NaN	24.8412	24.4549	24.4605	2	2	52.5	0	6.2184	3	3	3	1	0	0	2	0	2
GSSPFG00028746001-PA	GSSPFG00028746001-PA	serine arginine-rich splicing factor 2		https://bipaa.genouest.org/sp/spodoptera_frugiperda_pub/feature/Spodoptera/frugiperda-corn/polypeptide/GSSPFG00028746001-PA?pane=homology	4				0.529472	-0.382201	-0.911673	-0.646937	0.469406	0.894174	0.834615	24.7665	24.9265	24.5676	24.4864	NaN	24.8876	24.802	25.2452	25.3599	4	4	21.1	0	6.856	3	2	1	1	0	1	3	3	5
GSSPFG00009867001-PA	GSSPFG00009867001-PA	n-acetylgalactosaminyltransferase 7		https://bipaa.genouest.org/sp/spodoptera_frugiperda_pub/feature/Spodoptera/frugiperda-corn/polypeptide/GSSPFG00009867001-PA?pane=homology	16				-0.156839	-0.724831	-0.567992	-0.646412	0.190307	0.813284	0.978391	26.6352	26.0528	25.5527	26.2222	26.1741	26.3149	26.8212	26.3315	27.2626	16	16	52.4	0	43.838	10	6	3	5	3	4	14	10	14
GSSPFG00008320001-PA	GSSPFG00008320001-PA	atp-dependent rna helicase me31b		https://bipaa.genouest.org/sp/spodoptera_frugiperda_pub/feature/Spodoptera/frugiperda-corn/polypeptide/GSSPFG00008320001-PA?pane=homology	25		+		0.331858	-0.477603	-0.809461	-0.643532	0.750828	0.966811	2.43028	28.269	28.172	27.6379	27.7887	27.6085	27.6861	28.6931	28.5445	28.2741	25	25	60.9	0	75.665	24	13	9	7	9	9	27	26	20
GSSPFG00012527001-PA;GSSPFG00031484001-PA	GSSPFG00012527001-PA	eukaryotic initiation factor 4a-iii		https://bipaa.genouest.org/sp/spodoptera_frugiperda_pub/feature/Spodoptera/frugiperda-corn/polypeptide/GSSPFG00012527001-PA?pane=homology	16;6		+	+	0.0807883	-0.602112	-0.682901	-0.642506	0.225656	1.68169	2.01932	27.3231	27.1142	26.9393	26.9454	27.2147	26.9742	27.6882	27.9506	27.5441	16	14	42.4	0	58.119	10	7	10	6	7	7	14	16	13
GSSPFG00002860001-PA	GSSPFG00002860001-PA	cathepsin b		https://bipaa.genouest.org/sp/spodoptera_frugiperda_pub/feature/Spodoptera/frugiperda-corn/polypeptide/GSSPFG00002860001-PA?pane=homology	7				1.64641	0.182247	-1.46417	-0.640961	1.09195	0.0488639	0.439049	25.0033	25.0043	24.3583	22.9159	NaN	24.4088	23.6875	NaN	27.0995	7	7	27.2	0	24.909	2	2	1	0	0	0	0	0	10
GSSPFG00029339001-PA;GSSPFG00019162001.1-PA	GSSPFG00029339001-PA	cofilin actin-depolymerizing factor homolog		https://bipaa.genouest.org/sp/spodoptera_frugiperda_pub/feature/Spodoptera/frugiperda-corn/polypeptide/GSSPFG00029339001-PA?pane=homology	14;9		+	+	0.183968	-0.547483	-0.731451	-0.639467	1.0907	2.346	2.64216	30.4252	30.2932	30.4348	30.072	30.28	30.2493	30.8208	31.0951	30.8797	14	14	68.5	0	323.31	37	29	30	26	31	25	42	34	39
GSSPFG00031057001-PA	GSSPFG00031057001-PA		gi|1274120942|ref|XP_022824553.1|_1.700e-30_93.51_AP-3 complex subunit beta-2 isoform X1 [Spodoptera...	https://bipaa.genouest.org/sp/spodoptera_frugiperda_pub/feature/Spodoptera/frugiperda-corn/polypeptide/GSSPFG00031057001-PA?pane=homology	3				-0.942526	-1.11006	-0.167533	-0.638796	0.279753	0.337749	0.510175	25.2192	25.414	NaN	24.9502	25.0303	24.7422	25.1967	25.1842	24.8444	3	3	48.2	0	10.019	2	3	2	3	3	0	3	3	3
GSSPFG00031328001-PA	GSSPFG00031328001-PA	peptidyl-prolyl cis-trans isomerase dodo		https://bipaa.genouest.org/sp/spodoptera_frugiperda_pub/feature/Spodoptera/frugiperda-corn/polypeptide/GSSPFG00031328001-PA?pane=homology	6		+		0.500768	-0.385479	-0.886247	-0.635863	1.48874	1.1663	2.07715	27.1874	26.9311	27.1936	26.3769	26.8258	26.6071	27.3691	27.7476	27.3519	6	6	46.8	0	16.927	6	4	3	3	3	2	7	7	5
GSSPFG00028228001-PA	GSSPFG00028228001-PA	endoplasmic reticulum resident protein 29		https://bipaa.genouest.org/sp/spodoptera_frugiperda_pub/feature/Spodoptera/frugiperda-corn/polypeptide/GSSPFG00028228001-PA?pane=homology	14			+	-0.113421	-0.69073	-0.577309	-0.634019	0.351243	1.37602	1.06536	27.2814	27.2868	27.0939	27.5165	27.1127	27.3732	28.2806	27.5022	27.9515	14	14	53.8	0	43.414	12	7	8	11	9	7	19	11	15
GSSPFG00003099001-PA	GSSPFG00003099001-PA	protein translation factor sui1 homolog		https://bipaa.genouest.org/sp/spodoptera_frugiperda_pub/feature/Spodoptera/frugiperda-corn/polypeptide/GSSPFG00003099001-PA?pane=homology	5		+	+	0.160767	-0.55308	-0.713847	-0.633463	0.311603	1.81655	1.89748	26.7715	26.7779	26.3762	26.5373	26.7321	26.174	27.2139	27.2329	27.1381	5	5	49.5	0	76.486	5	5	4	2	5	4	7	6	5
GSSPFG00014676001.3-PA	GSSPFG00014676001.3-PA	serine protease easter-like		https://bipaa.genouest.org/sp/spodoptera_frugiperda_pub/feature/Spodoptera/frugiperda-corn/polypeptide/GSSPFG00014676001.3-PA?pane=homology	15				-0.163292	-0.71395	-0.550659	-0.632305	0.136619	0.578166	0.732428	26.3639	27.1968	27.8683	27.1704	27.3269	27.4216	27.2911	27.8239	28.4558	15	15	51.5	0	48.688	2	6	6	1	2	4	8	11	19
GSSPFG00030088001-PA	GSSPFG00030088001-PA	aryl hydrocarbon receptor nuclear translocator homolog isoform x2		https://bipaa.genouest.org/sp/spodoptera_frugiperda_pub/feature/Spodoptera/frugiperda-corn/polypeptide/GSSPFG00030088001-PA?pane=homology	2				0.851147	-0.203259	-1.05441	-0.628835	0.766592	0.451075	0.97121	23.3396	23.0831	22.8489	23.1203	NaN	NaN	23.45	NaN	23.4012	2	2	8.8	0	3.5263	1	0	0	0	0	0	2	0	1
GSSPFG00018751001-PA	GSSPFG00018751001-PA	fk506-binding protein		https://bipaa.genouest.org/sp/spodoptera_frugiperda_pub/feature/Spodoptera/frugiperda-corn/polypeptide/GSSPFG00018751001-PA?pane=homology	5		+		0.0464611	-0.605059	-0.65152	-0.628289	0.125066	1.26932	1.30976	27.8626	28.0845	27.8092	27.9091	28.036	27.6719	28.4954	28.896	28.1801	5	5	75.2	0	41.39	5	4	4	4	4	3	3	8	3
GSSPFG00020314001-PA	GSSPFG00020314001-PA	atp-citrate synthase		https://bipaa.genouest.org/sp/spodoptera_frugiperda_pub/feature/Spodoptera/frugiperda-corn/polypeptide/GSSPFG00020314001-PA?pane=homology	1				-0.72094	-0.986378	-0.265438	-0.625908	0.412092	0.594403	1.48714	24.1356	NaN	23.9886	23.9954	23.9577	24.1784	24.2346	24.2976	24.3955	1	1	18.8	0	2.9766	4	3	2	1	2	1	3	2	3
GSSPFG00010429001-PA	GSSPFG00010429001-PA	eukaryotic translation initiation factor 2d isoform x1		https://bipaa.genouest.org/sp/spodoptera_frugiperda_pub/feature/Spodoptera/frugiperda-corn/polypeptide/GSSPFG00010429001-PA?pane=homology	4				-0.286441	-0.76898	-0.482539	-0.62576	0.679116	0.805198	0.44276	24.1274	23.9347	24.2026	24.548	24.5499	24.0261	25.7218	24.3521	24.4978	4	4	8	0	4.483	3	1	1	1	2	1	3	1	1
GSSPFG00016366001-PA;GSSPFG00009355001-PA	GSSPFG00016366001-PA	interleukin enhancer-binding factor 2 homolog		https://bipaa.genouest.org/sp/spodoptera_frugiperda_pub/feature/Spodoptera/frugiperda-corn/polypeptide/GSSPFG00016366001-PA?pane=homology	10;9		+	+	0.206207	-0.519629	-0.725836	-0.622733	0.65237	1.5872	2.19822	25.6823	25.7237	25.3774	25.5479	25.3887	25.2282	26.0537	26.3153	25.9733	10	10	31.1	0	21.195	5	2	1	2	2	1	6	5	4
GSSPFG00022112001-PA	GSSPFG00022112001-PA	gamma-soluble nsf attachment protein		https://bipaa.genouest.org/sp/spodoptera_frugiperda_pub/feature/Spodoptera/frugiperda-corn/polypeptide/GSSPFG00022112001-PA?pane=homology	3				1.10223	-0.0710793	-1.17331	-0.622195	0.590703	0.117265	0.620028	24.3923	24.0699	24.3414	NaN	24.0413	23.9442	23.991	24.3546	24.6713	3	3	21.1	0	5.8023	0	1	0	1	2	2	1	1	2
GSSPFG00027880001-PA	GSSPFG00027880001-PA		gi|987914286|ref|XP_015433034.1|_1.500e-14_85.96_PREDICTED: tropomyosin isoform X11 [Dufourea novae...	https://bipaa.genouest.org/sp/spodoptera_frugiperda_pub/feature/Spodoptera/frugiperda-corn/polypeptide/GSSPFG00027880001-PA?pane=homology	2				-1.53274	-1.38728	0.145458	-0.620911	0.461432	0.410682	0.430242	26.6009	NaN	26.4557	26.798	26.6429	26.4502	26.5139	26.2923	26.6486	2	2	23.9	0	3.7098	1	1	1	2	2	0	3	1	2
GSSPFG00023653001.3-PA	GSSPFG00023653001.3-PA	s-phase kinase-associated protein 1		https://bipaa.genouest.org/sp/spodoptera_frugiperda_pub/feature/Spodoptera/frugiperda-corn/polypeptide/GSSPFG00023653001.3-PA?pane=homology	3		+		0.224493	-0.508033	-0.732526	-0.620279	0.453478	0.960525	1.42011	24.0347	23.5815	23.5489	23.3431	23.7863	23.3623	24.4389	23.8469	24.4035	3	3	16	0	7.1713	2	1	1	0	1	0	4	1	3
GSSPFG00013277001-PA	GSSPFG00013277001-PA	trna pseudouridine synthase mitochondrial isoform x2		https://bipaa.genouest.org/sp/spodoptera_frugiperda_pub/feature/Spodoptera/frugiperda-corn/polypeptide/GSSPFG00013277001-PA?pane=homology	4				-0.062411	-0.650176	-0.587765	-0.61897	0.020161	0.373391	0.332489	24.1398	NaN	24.2255	24.442	24.027	NaN	24.0899	24.11	24.1108	4	4	14	0	102.71	5	2	2	1	1	0	2	1	0
GSSPFG00029407001-PA	GSSPFG00029407001-PA	aldehyde dehydrogenase		https://bipaa.genouest.org/sp/spodoptera_frugiperda_pub/feature/Spodoptera/frugiperda-corn/polypeptide/GSSPFG00029407001-PA?pane=homology	7				0.405961	-0.406088	-0.812049	-0.609069	1.40595	0.539134	1.09736	28.0259	27.822	27.9774	27.5757	27.3115	27.7202	27.8404	28.9581	28.245	7	6	46.8	0	76.82	11	9	7	7	5	10	7	14	8
GSSPFG00006348001-PA	GSSPFG00006348001-PA	glutamine--fructose-6-phosphate aminotransferase		https://bipaa.genouest.org/sp/spodoptera_frugiperda_pub/feature/Spodoptera/frugiperda-corn/polypeptide/GSSPFG00006348001-PA?pane=homology	37		+	+	0.039547	-0.585924	-0.625471	-0.605697	0.173263	2.21028	2.44667	29.4036	29.3786	29.1868	29.3879	29.2435	29.2189	30.0809	29.8484	29.7975	37	37	69.5	0	183.77	44	39	31	42	32	32	59	57	53
GSSPFG00021600001-PA	GSSPFG00021600001-PA	5 -3 exoribonuclease 2 homolog		https://bipaa.genouest.org/sp/spodoptera_frugiperda_pub/feature/Spodoptera/frugiperda-corn/polypeptide/GSSPFG00021600001-PA?pane=homology	3		+		0	-0.350411	-0.858106	-0.604259	NaN	1.02323	1.28979	NaN	NaN	NaN	NaN	NaN	NaN	23.215	23.3817	23.261	3	3	15.5	0	5.846	1	0	0	0	0	0	2	1	2
GSSPFG00015758001-PA	GSSPFG00015758001-PA	eukaryotic translation initiation factor 5a		https://bipaa.genouest.org/sp/spodoptera_frugiperda_pub/feature/Spodoptera/frugiperda-corn/polypeptide/GSSPFG00015758001-PA?pane=homology	17		+		0.243302	-0.481716	-0.725018	-0.603367	0.831307	1.38231	2.86311	30.9941	30.6828	30.5358	30.4779	30.5198	30.4851	31.1606	31.397	31.1003	17	17	86.3	0	323.31	48	39	34	35	39	34	41	48	44
GSSPFG00007032001-PA	GSSPFG00007032001-PA		gi|1274099457|ref|XP_022835046.1|_2.000e-47_100.00_protein FAM192A [Spodoptera litura]	https://bipaa.genouest.org/sp/spodoptera_frugiperda_pub/feature/Spodoptera/frugiperda-corn/polypeptide/GSSPFG00007032001-PA?pane=homology	2				0.912769	-0.142371	-1.05514	-0.598755	0.475354	0.24716	0.587287	24.4273	23.9094	23.6585	23.8857	23.8887	NaN	24.1257	24.104	24.1926	2	2	29.9	0	8.0097	2	2	1	2	1	0	2	2	2
GSSPFG00017924001-PA	GSSPFG00017924001-PA		gi|1274108034|ref|XP_022818676.1|_1.000e-111_100.00_vacuolar protein sorting-associated protein 28 hom...	https://bipaa.genouest.org/sp/spodoptera_frugiperda_pub/feature/Spodoptera/frugiperda-corn/polypeptide/GSSPFG00017924001-PA?pane=homology	3		+		1.57632	0.190909	-1.38541	-0.597251	1.4751	0.302213	1.29472	23.8355	NaN	23.5168	NaN	NaN	NaN	23.5156	23.377	24.0029	3	3	17.5	0	6.0362	2	0	0	0	0	0	2	1	2
GSSPFG00034779001-PA;GSSPFG00006582001-PA	GSSPFG00006582001-PA		gi|1274117949|ref|XP_022824134.1|_3.100e-87_99.41_ubiquitin-fold modifier-conjugating enzyme 1 [Spod...	https://bipaa.genouest.org/sp/spodoptera_frugiperda_pub/feature/Spodoptera/frugiperda-corn/polypeptide/GSSPFG00006582001-PA?pane=homology	5;5		+	+	0.0800578	-0.553122	-0.63318	-0.593151	0.275757	2.50834	2.47169	26.7471	26.5575	26.5054	26.3481	26.5714	26.6503	27.2487	27.1105	27.1102	5	5	29.4	0	10.454	7	5	4	5	5	3	6	8	7
GSSPFG00032120001-PA	GSSPFG00032120001-PA	mannose-1-phosphate guanyltransferase alpha-a		https://bipaa.genouest.org/sp/spodoptera_frugiperda_pub/feature/Spodoptera/frugiperda-corn/polypeptide/GSSPFG00032120001-PA?pane=homology	6		+	+	0.273066	-0.456422	-0.729488	-0.592955	0.696695	1.7539	1.84358	27.0899	27.0281	26.808	26.8688	26.3889	26.8491	27.2979	27.5748	27.4225	6	6	22.7	0	21.606	8	6	6	7	3	3	10	10	7
GSSPFG00005114001-PA;GSSPFG00027538001-PA;GSSPFG00024305001-PA	GSSPFG00005114001-PA	glutamate--cysteine ligase regulatory subunit		https://bipaa.genouest.org/sp/spodoptera_frugiperda_pub/feature/Spodoptera/frugiperda-corn/polypeptide/GSSPFG00005114001-PA?pane=homology	8;7;6		+	+	0.0687491	-0.555051	-0.6238	-0.589425	0.865531	2.76632	2.91604	27.0722	27.1482	27.088	26.9797	27.0777	27.0449	27.797	27.5678	27.6088	8	8	52.6	0	47.639	6	4	4	5	5	4	10	7	8
GSSPFG00020256001-PA	GSSPFG00020256001-PA	v-type proton atpase subunit d		https://bipaa.genouest.org/sp/spodoptera_frugiperda_pub/feature/Spodoptera/frugiperda-corn/polypeptide/GSSPFG00020256001-PA?pane=homology	5				-0.219982	-0.696868	-0.476887	-0.586878	0.461333	1.21061	1.12424	25.1745	24.882	24.502	25.0549	25.1973	24.9664	25.8922	25.512	25.2449	5	5	18.9	0	11.49	4	2	2	1	1	0	4	4	3
GSSPFG00009143001-PA	GSSPFG00009143001-PA	retinal dehydrogenase 1		https://bipaa.genouest.org/sp/spodoptera_frugiperda_pub/feature/Spodoptera/frugiperda-corn/polypeptide/GSSPFG00009143001-PA?pane=homology	13				0.512583	-0.329159	-0.841742	-0.58545	2.25359	0.417393	1.14132	28.2819	28.3694	28.3464	27.7484	27.7115	28.0001	28.418	29.3237	28.2435	13	8	74.7	0	287.66	13	12	11	8	10	11	12	21	11
GSSPFG00034017001-PA	GSSPFG00034017001-PA	dna-directed rna polymerases i and iii subunit rpac1		https://bipaa.genouest.org/sp/spodoptera_frugiperda_pub/feature/Spodoptera/frugiperda-corn/polypeptide/GSSPFG00034017001-PA?pane=homology	5				1.61223	0.221366	-1.39086	-0.584747	0.861408	0.620778	0.744624	24.3729	23.9786	23.8593	NaN	24.121	NaN	23.7716	23.907	23.868	5	5	19.1	0	3.4059	3	0	1	0	0	0	1	1	1
GSSPFG00010696001-PA	GSSPFG00010696001-PA		gi|1274113243|ref|XP_022821545.1|_7.700e-53_98.10_metallo-beta-lactamase domain-containing protein 1...	https://bipaa.genouest.org/sp/spodoptera_frugiperda_pub/feature/Spodoptera/frugiperda-corn/polypeptide/GSSPFG00010696001-PA?pane=homology	2				-0.92223	-1.0453	-0.12307	-0.584185	0.698671	0.893676	0.152714	NaN	23.6913	NaN	23.8442	NaN	23.9056	23.8983	23.5085	23.7531	2	2	34.2	0	3.2443	1	1	1	1	1	1	1	2	2
GSSPFG00008365001.2-PA	GSSPFG00008365001.2-PA	baculoviral iap repeat-containing protein 6 isoform x2		https://bipaa.genouest.org/sp/spodoptera_frugiperda_pub/feature/Spodoptera/frugiperda-corn/polypeptide/GSSPFG00008365001.2-PA?pane=homology	9				0.246099	-0.454527	-0.700626	-0.577576	0.11783	0.165837	0.277434	24.2838	22.7171	24.4624	24.0998	24.0906	NaN	NaN	23.997	25.9048	9	9	7.4	0	12.685	3	0	0	0	0	0	0	0	10
GSSPFG00032668001-PA;GSSPFG00028548001-PA	GSSPFG00028548001-PA	cyclin-dependent kinase 10		https://bipaa.genouest.org/sp/spodoptera_frugiperda_pub/feature/Spodoptera/frugiperda-corn/polypeptide/GSSPFG00028548001-PA?pane=homology	6;6		+		0.329187	-0.411568	-0.740755	-0.576161	0.464512	0.496796	1.3874	24.9994	24.6552	24.0256	24.0097	24.3087	24.3742	24.575	24.9958	25.3441	6	6	14.9	0	7.8813	4	1	1	0	1	0	4	4	6
GSSPFG00003307001-PA	GSSPFG00003307001-PA	mob kinase activator-like 1		https://bipaa.genouest.org/sp/spodoptera_frugiperda_pub/feature/Spodoptera/frugiperda-corn/polypeptide/GSSPFG00003307001-PA?pane=homology	2				0.33572	-0.408139	-0.743859	-0.575999	0.466189	0.993329	0.953253	23.5335	23.5029	23.4654	23.4423	NaN	23.5081	24.0833	24.117	23.5259	2	2	12.1	0	2.7892	2	1	1	1	0	1	2	2	1
GSSPFG00019029001.1-PA	GSSPFG00019029001.1-PA	nedd8		https://bipaa.genouest.org/sp/spodoptera_frugiperda_pub/feature/Spodoptera/frugiperda-corn/polypeptide/GSSPFG00019029001.1-PA?pane=homology	2				0.307967	-0.415866	-0.723832	-0.569849	0.528725	0.837204	1.20844	24.0262	23.6061	24.0306	NaN	NaN	23.9631	24.4963	24.4756	23.9388	2	2	35.9	0	5.0833	1	1	0	0	0	0	2	3	0
GSSPFG00031182001-PA	GSSPFG00031182001-PA		gi|1274119961|ref|XP_022827498.1|_6.000e-85_99.36_uncharacterized protein CG16817-like [Spodoptera l...	https://bipaa.genouest.org/sp/spodoptera_frugiperda_pub/feature/Spodoptera/frugiperda-corn/polypeptide/GSSPFG00031182001-PA?pane=homology	7		+		0.433575	-0.346856	-0.780432	-0.563644	0.968912	0.604093	1.37542	26.2334	25.788	25.8348	25.6815	25.6649	25.209	26.3223	26.6589	25.9155	7	7	57	0	28.13	7	4	2	3	3	1	8	9	3
GSSPFG00023097001-PA	GSSPFG00023097001-PA	rna-binding protein squid isoform x3		https://bipaa.genouest.org/sp/spodoptera_frugiperda_pub/feature/Spodoptera/frugiperda-corn/polypeptide/GSSPFG00023097001-PA?pane=homology	10		+	+	0.00551732	-0.559879	-0.565397	-0.562638	0.026827	3.62082	3.1999	28.3796	28.5053	28.5009	28.5213	28.5016	28.3463	29.0137	29.0565	28.9952	10	10	50.9	0	247	15	13	12	15	10	12	20	21	19
GSSPFG00013028001-PA;GSSPFG00029193001-PA;GSSPFG00015002001-PA	GSSPFG00013028001-PA	eukaryotic translation initiation factor 5b		https://bipaa.genouest.org/sp/spodoptera_frugiperda_pub/feature/Spodoptera/frugiperda-corn/polypeptide/GSSPFG00013028001-PA?pane=homology	15;4;2		+	+	-0.0809619	-0.597613	-0.516651	-0.557132	0.199128	1.7483	1.72946	27.0671	26.6431	26.8413	26.7509	26.9586	27.085	27.3519	27.3575	27.6349	15	15	16.1	0	68.186	14	6	6	7	9	10	16	17	18
GSSPFG00021650001-PA;GSSPFG00027482001-PA	GSSPFG00021650001-PA	glucose dehydrogenase		https://bipaa.genouest.org/sp/spodoptera_frugiperda_pub/feature/Spodoptera/frugiperda-corn/polypeptide/GSSPFG00021650001-PA?pane=homology	29;1		+		0.0851199	-0.513648	-0.598768	-0.556208	0.0851693	0.748391	1.61643	31.7129	32.7243	32.5579	32.2025	31.9842	32.553	32.7929	32.9141	32.829	29	28	64.5	0	323.31	56	86	79	64	55	70	98	91	94
GSSPFG00032260001-PA	GSSPFG00032260001-PA	conserved oligomeric golgi complex subunit 3		https://bipaa.genouest.org/sp/spodoptera_frugiperda_pub/feature/Spodoptera/frugiperda-corn/polypeptide/GSSPFG00032260001-PA?pane=homology	3		+		1.53957	0.213744	-1.32583	-0.556043	1.60168	0.425942	1.35285	24.3171	23.9703	23.9301	NaN	NaN	NaN	23.5879	23.8005	24.1878	3	3	8.8	0	4.543	2	1	1	2	1	0	2	1	1
GSSPFG00031369001-PA	GSSPFG00031369001-PA	integrator complex subunit 11		https://bipaa.genouest.org/sp/spodoptera_frugiperda_pub/feature/Spodoptera/frugiperda-corn/polypeptide/GSSPFG00031369001-PA?pane=homology	7		+	+	0.147701	-0.480375	-0.628075	-0.554225	0.601427	2.12001	1.94583	24.9638	24.9042	24.8744	24.887	24.8588	24.5535	25.2213	25.5387	25.4235	7	7	12.1	0	9.3588	5	4	4	3	4	1	7	5	5
GSSPFG00031158001-PA;GSSPFG00021859001-PA;GSSPFG00019069001-PA	GSSPFG00021859001-PA	glucose-6-phosphate 1-epimerase		https://bipaa.genouest.org/sp/spodoptera_frugiperda_pub/feature/Spodoptera/frugiperda-corn/polypeptide/GSSPFG00021859001-PA?pane=homology	10;10;9		+	+	0.140076	-0.47331	-0.613386	-0.543348	0.402319	1.66354	1.94986	26.9585	27.1065	27.3	27.0444	26.7686	27.1317	27.6798	27.6775	27.4276	10	10	50.8	0	52.841	6	5	6	4	5	4	12	9	7
GSSPFG00026466001-PA	GSSPFG00026466001-PA	fk506-binding protein 59 isoform x1		https://bipaa.genouest.org/sp/spodoptera_frugiperda_pub/feature/Spodoptera/frugiperda-corn/polypeptide/GSSPFG00026466001-PA?pane=homology	38		+	+	0.0744197	-0.506055	-0.580475	-0.543265	0.187108	1.57804	2.85768	31.4813	31.0361	31.0893	31.2436	31.0592	31.0806	31.6271	31.7159	31.7818	38	38	70	0	323.31	89	62	62	69	61	61	76	87	80
GSSPFG00012770001-PA	GSSPFG00012770001-PA	probable low-specificity l-threonine aldolase 2		https://bipaa.genouest.org/sp/spodoptera_frugiperda_pub/feature/Spodoptera/frugiperda-corn/polypeptide/GSSPFG00012770001-PA?pane=homology	10		+	+	0.182727	-0.447163	-0.62989	-0.538526	0.587332	1.87897	2.04804	26.0906	26.1184	25.8655	25.6189	25.9892	25.9182	26.5067	26.3399	26.5693	10	10	44.4	0	52.532	4	3	1	0	2	0	8	5	9
GSSPFG00009775001.1-PA;GSSPFG00009774001.1-PA	GSSPFG00009775001.1-PA	prostaglandin reductase 1-like		https://bipaa.genouest.org/sp/spodoptera_frugiperda_pub/feature/Spodoptera/frugiperda-corn/polypeptide/GSSPFG00009775001.1-PA?pane=homology	13;4		+		0.326391	-0.36481	-0.691201	-0.528006	2.59852	0.622415	1.23807	27.1176	27.238	27.1232	26.8653	26.8577	26.7767	27.2679	27.2596	28.0457	13	5	32.9	0	66.354	11	7	8	6	6	5	10	12	13
GSSPFG00030312001.1-PA	GSSPFG00030312001.1-PA	interferon-related developmental regulator 2		https://bipaa.genouest.org/sp/spodoptera_frugiperda_pub/feature/Spodoptera/frugiperda-corn/polypeptide/GSSPFG00030312001.1-PA?pane=homology	2				1.64941	0.298686	-1.35073	-0.526022	1.38301	0.168671	0.711858	23.2741	23.4488	23.3968	NaN	NaN	NaN	23.8761	23.5962	NaN	2	2	6.8	0	4.004	0	0	0	0	0	0	2	1	0
GSSPFG00022964001-PA	GSSPFG00022964001-PA	uncharacterized protein loc105395486		https://bipaa.genouest.org/sp/spodoptera_frugiperda_pub/feature/Spodoptera/frugiperda-corn/polypeptide/GSSPFG00022964001-PA?pane=homology	14				-0.0564785	-0.549217	-0.492738	-0.520977	0.306013	1.36355	1.25727	29.7938	29.6884	29.5856	29.7633	29.6603	29.8138	30.0054	30.1213	30.5888	14	14	41.8	0	165.43	28	25	19	24	24	22	30	30	32
GSSPFG00032516001-PA;GSSPFG00025829001-PA	GSSPFG00032516001-PA		gi|1274116632|ref|XP_022823407.1|_0.000e+0_96.89_UHRF1-binding protein 1-like isoform X4 [Spodopter...	https://bipaa.genouest.org/sp/spodoptera_frugiperda_pub/feature/Spodoptera/frugiperda-corn/polypeptide/GSSPFG00032516001-PA?pane=homology	4;3				-0.058218	-0.542686	-0.484468	-0.513577	0.106843	0.994083	0.822159	24.4603	24.1928	24.0438	24.3842	24.4983	23.9889	25.2224	24.5954	24.5071	4	4	4.6	0	13.84	5	1	1	2	1	0	3	2	3
GSSPFG00018276001-PA;GSSPFG00007011001.1-PA	GSSPFG00018276001-PA	tubulin alpha-1 chain		https://bipaa.genouest.org/sp/spodoptera_frugiperda_pub/feature/Spodoptera/frugiperda-corn/polypeptide/GSSPFG00018276001-PA?pane=homology	31;1				-0.221151	-0.617345	-0.396194	-0.506769	0.103008	0.340834	0.596425	NaN	24.7783	23.3422	23.6991	24.0992	23.2387	23.7652	24.316	24.1444	31	1	56.8	0	4.5107	3	6	2	2	4	0	3	4	5
GSSPFG00005990001-PA	GSSPFG00005990001-PA	acid phosphatase isoenzyme		https://bipaa.genouest.org/sp/spodoptera_frugiperda_pub/feature/Spodoptera/frugiperda-corn/polypeptide/GSSPFG00005990001-PA?pane=homology	4				0.0799726	-0.466757	-0.54673	-0.506744	0.129154	0.904784	0.845615	24.8727	25.1497	25.1849	24.9161	25.3746	24.6766	25.5142	25.9265	25.1669	4	4	29.1	0	7.011	2	2	1	2	3	1	5	4	2
GSSPFG00022764001-PA	GSSPFG00022764001-PA	nedd8-conjugating enzyme ubc12		https://bipaa.genouest.org/sp/spodoptera_frugiperda_pub/feature/Spodoptera/frugiperda-corn/polypeptide/GSSPFG00022764001-PA?pane=homology	8		+	+	0.2969	-0.35718	-0.654081	-0.50563	3.51857	2.08296	3.15961	25.9453	25.8887	25.9745	25.6428	25.6407	25.6343	26.1583	26.3853	26.3364	8	8	33.2	0	15.664	5	4	3	2	4	2	7	6	8
GSSPFG00016786001.2-PA	GSSPFG00016786001.2-PA		gi|1274111413|ref|XP_022820534.1|_3.900e-279_99.80_dnaJ homolog subfamily C member 7 [Spodoptera litu...	https://bipaa.genouest.org/sp/spodoptera_frugiperda_pub/feature/Spodoptera/frugiperda-corn/polypeptide/GSSPFG00016786001.2-PA?pane=homology	12		+		0.0965563	-0.455886	-0.552443	-0.504165	0.389098	1.15328	1.45655	26.3921	26.1673	26.1146	26.2273	26.1396	26.0175	26.8134	26.8763	26.352	12	12	26.8	0	33.233	5	3	2	3	2	2	11	8	3
GSSPFG00006181001-PA;GSSPFG00020098001-PA	GSSPFG00006181001-PA	calreticulin		https://bipaa.genouest.org/sp/spodoptera_frugiperda_pub/feature/Spodoptera/frugiperda-corn/polypeptide/GSSPFG00006181001-PA?pane=homology	31;31				-0.0799001	-0.542589	-0.462689	-0.502639	0.103795	0.648942	0.465104	32.3736	31.9226	32.2019	32.7284	31.9418	32.0676	33.3906	32.2008	32.5344	31	31	60	0	323.31	71	56	58	67	50	48	116	69	75
GSSPFG00021354001-PA	GSSPFG00021354001-PA	cyclin-related protein fam58a		https://bipaa.genouest.org/sp/spodoptera_frugiperda_pub/feature/Spodoptera/frugiperda-corn/polypeptide/GSSPFG00021354001-PA?pane=homology	5		+		0.547899	-0.224828	-0.772727	-0.498778	0.963981	0.368717	2.60461	25.4911	25.4052	24.7083	24.7371	24.7636	24.4602	25.327	25.4173	25.5348	5	5	29	0	9.9853	4	3	1	1	1	0	2	3	4
GSSPFG00024974001-PA	GSSPFG00024974001-PA	splicing factor 3a subunit 1-like		https://bipaa.genouest.org/sp/spodoptera_frugiperda_pub/feature/Spodoptera/frugiperda-corn/polypeptide/GSSPFG00024974001-PA?pane=homology	6				0.752832	-0.12205	-0.874882	-0.498466	0.551922	0.250542	0.695848	25.2907	24.9152	24.6271	24.7538	24.7743	NaN	25.0396	25.0563	25.1033	6	6	10.7	0	10.647	4	1	2	1	0	0	3	2	6
GSSPFG00032232001-PA	GSSPFG00032232001-PA	alanyl-trna editing protein aarsd1		https://bipaa.genouest.org/sp/spodoptera_frugiperda_pub/feature/Spodoptera/frugiperda-corn/polypeptide/GSSPFG00032232001-PA?pane=homology	3				-0.620384	-0.807247	-0.186863	-0.497055	0.365533	0.468569	0.272639	24.677	NaN	NaN	23.9627	23.9548	24.2736	24.7583	23.9879	NaN	3	3	19.9	0	9.5318	1	0	0	1	1	0	3	0	0
GSSPFG00011246001-PA;GSSPFG00003392001-PA	GSSPFG00011246001-PA	farnesoic acid o-methyl transferase		https://bipaa.genouest.org/sp/spodoptera_frugiperda_pub/feature/Spodoptera/frugiperda-corn/polypeptide/GSSPFG00011246001-PA?pane=homology	5;5		+	+	0.0200939	-0.485805	-0.505899	-0.495852	0.0436882	1.46981	2.09283	27.874	28.1587	27.6881	28.0218	27.883	27.7557	28.347	28.5286	28.3026	5	5	26.5	0	92.205	11	12	11	11	11	8	14	13	12
GSSPFG00028057001.1-PA;GSSPFG00026170001.2-PA	GSSPFG00028057001.1-PA	probable phospholipid hydroperoxide glutathione peroxidase isoform x1		https://bipaa.genouest.org/sp/spodoptera_frugiperda_pub/feature/Spodoptera/frugiperda-corn/polypeptide/GSSPFG00028057001.1-PA?pane=homology	6;1			+	-0.0262788	-0.508914	-0.482635	-0.495775	0.0571553	1.8577	1.24969	26.9784	26.7879	26.9547	26.6432	27.0349	27.1218	27.2354	27.602	27.4103	6	6	41.6	0	29.875	8	5	3	4	4	3	6	8	6
GSSPFG00014998001.1-PA	GSSPFG00014998001.1-PA	tropomodulin isoform x1		https://bipaa.genouest.org/sp/spodoptera_frugiperda_pub/feature/Spodoptera/frugiperda-corn/polypeptide/GSSPFG00014998001.1-PA?pane=homology	3				0.291239	-0.347035	-0.638275	-0.492655	0.155929	0.469953	0.431026	NaN	NaN	NaN	NaN	23.4251	NaN	23.8092	23.8489	23.5727	3	3	6.1	0.0020387	2.4551	0	1	1	1	2	0	3	1	1
GSSPFG00025703001-PA	GSSPFG00025703001-PA		gi|1274137432|ref|XP_022837655.1|_4.500e-217_94.57_serine protease inhibitor 2.1-like [Spodoptera lit...	https://bipaa.genouest.org/sp/spodoptera_frugiperda_pub/feature/Spodoptera/frugiperda-corn/polypeptide/GSSPFG00025703001-PA?pane=homology	20			+	-0.477928	-0.720679	-0.242751	-0.481715	0.897114	1.33915	0.447547	28.7095	28.9819	29.3579	29.3046	29.3608	29.8176	29.4034	29.8797	29.9282	20	1	59.6	0	268.8	15	15	18	18	14	20	20	27	24
GSSPFG00028944001.1-PA;GSSPFG00017667001.1-PA	GSSPFG00028944001.1-PA	glutaredoxin 2		https://bipaa.genouest.org/sp/spodoptera_frugiperda_pub/feature/Spodoptera/frugiperda-corn/polypeptide/GSSPFG00028944001.1-PA?pane=homology	2;1				-0.078455	-0.520526	-0.442071	-0.481299	0.224071	1.17514	1.16581	25.8058	26.1391	25.7422	25.8942	25.9373	26.0909	26.726	26.3742	26.1485	2	2	33.7	0	12.924	2	3	2	3	3	3	3	3	3
GSSPFG00014140001-PA	GSSPFG00014140001-PA	ran gtpase-activating protein 1		https://bipaa.genouest.org/sp/spodoptera_frugiperda_pub/feature/Spodoptera/frugiperda-corn/polypeptide/GSSPFG00014140001-PA?pane=homology	4				-0.700478	-0.830197	-0.129719	-0.479958	0.299211	0.365961	0.44204	25.0439	24.5936	NaN	24.6989	24.6721	24.3783	24.6128	24.6707	24.8549	4	4	17.2	0	24.963	4	4	1	4	2	0	4	2	4
GSSPFG00010357001-PA	GSSPFG00010357001-PA	ras-related protein rab-4b		https://bipaa.genouest.org/sp/spodoptera_frugiperda_pub/feature/Spodoptera/frugiperda-corn/polypeptide/GSSPFG00010357001-PA?pane=homology	6				-0.529168	-0.740192	-0.211024	-0.475608	0.284851	0.421635	0.691099	24.8697	NaN	24.4676	24.5039	24.6157	24.2739	24.4855	24.7941	24.7469	6	6	32.6	0	10.177	4	2	2	1	3	1	3	3	3
GSSPFG00013592001.3-PA	GSSPFG00013592001.3-PA	superoxide dismutase		https://bipaa.genouest.org/sp/spodoptera_frugiperda_pub/feature/Spodoptera/frugiperda-corn/polypeptide/GSSPFG00013592001.3-PA?pane=homology	7		+	+	0.0291316	-0.459508	-0.48864	-0.474074	0.133588	1.74861	1.70014	29.4845	29.4558	29.3472	29.3035	29.5327	29.364	29.7588	30.1091	29.7981	7	7	62.3	0	264.56	21	20	16	18	17	16	16	23	18
GSSPFG00020823001-PA	GSSPFG00020823001-PA	retinoblastoma-binding protein 5 homolog		https://bipaa.genouest.org/sp/spodoptera_frugiperda_pub/feature/Spodoptera/frugiperda-corn/polypeptide/GSSPFG00020823001-PA?pane=homology	2		+		1.65965	0.357656	-1.30199	-0.472167	2.06798	0.453136	1.58979	23.9261	24.0594	23.3556	NaN	NaN	NaN	NaN	NaN	23.8066	2	2	5	0.0077935	2.0266	1	1	1	0	1	0	0	0	1
GSSPFG00007354001-PA	GSSPFG00007354001-PA	peptidyl-prolyl cis-trans isomerase h		https://bipaa.genouest.org/sp/spodoptera_frugiperda_pub/feature/Spodoptera/frugiperda-corn/polypeptide/GSSPFG00007354001-PA?pane=homology	4		+		0.323332	-0.310471	-0.633803	-0.472137	1.03799	1.09548	2.44856	25.1521	24.7389	24.9275	24.7552	24.63	24.4633	25.2992	25.3185	25.1322	4	4	24.9	0	6.1706	3	1	2	1	1	1	3	2	2
GSSPFG00006210001-PA	GSSPFG00006210001-PA	adenosine kinase		https://bipaa.genouest.org/sp/spodoptera_frugiperda_pub/feature/Spodoptera/frugiperda-corn/polypeptide/GSSPFG00006210001-PA?pane=homology	10		+	+	0.0137088	-0.458769	-0.472478	-0.465623	0.0417402	1.51982	1.6393	28.7044	28.9225	28.9872	28.7697	28.8028	29.0005	29.4129	29.4654	29.112	10	10	64.4	0	211.11	17	16	14	15	13	17	17	20	14
GSSPFG00014723001-PA	GSSPFG00014723001-PA	porphobilinogen deaminase		https://bipaa.genouest.org/sp/spodoptera_frugiperda_pub/feature/Spodoptera/frugiperda-corn/polypeptide/GSSPFG00014723001-PA?pane=homology	10				0.0983569	-0.415396	-0.513753	-0.464575	0.837775	0.966679	1.19937	28.6733	28.5763	28.7034	28.6272	28.5331	28.4976	29.4602	28.8416	28.8974	10	10	57.8	0	40.681	18	16	14	16	17	15	17	20	20
GSSPFG00017634001-PA	GSSPFG00017634001-PA	cg9273		https://bipaa.genouest.org/sp/spodoptera_frugiperda_pub/feature/Spodoptera/frugiperda-corn/polypeptide/GSSPFG00017634001-PA?pane=homology	6				0.991237	0.0311667	-0.96007	-0.464452	0.540062	0.0963837	0.519307	25.6005	25.8389	25.6403	25.438	25.5778	NaN	25.7503	25.7521	25.4837	6	6	32	0	19.757	4	3	1	1	1	2	3	6	2
GSSPFG00033407001-PA	GSSPFG00033407001-PA	coatomer subunit alpha		https://bipaa.genouest.org/sp/spodoptera_frugiperda_pub/feature/Spodoptera/frugiperda-corn/polypeptide/GSSPFG00033407001-PA?pane=homology	3				0.193101	-0.367812	-0.560914	-0.464363	1.12908	0.499209	0.831133	25.2126	25.141	24.9518	24.9034	24.8762	24.9465	24.8891	25.5605	25.9593	3	3	41.2	0	6.0629	2	1	1	2	1	1	1	4	3
GSSPFG00003624001-PA	GSSPFG00003624001-PA	diamine acetyltransferase 2		https://bipaa.genouest.org/sp/spodoptera_frugiperda_pub/feature/Spodoptera/frugiperda-corn/polypeptide/GSSPFG00003624001-PA?pane=homology	6		+	+	-0.00669607	-0.467119	-0.460423	-0.463771	0.060173	2.12552	2.22789	25.6867	25.7005	25.8049	25.756	25.7233	25.7329	26.2111	26.3391	26.0433	6	6	45.6	0	12.904	2	1	2	3	2	2	5	5	4
GSSPFG00023096001-PA	GSSPFG00023096001-PA	ras gtpase-activating protein-binding protein 2		https://bipaa.genouest.org/sp/spodoptera_frugiperda_pub/feature/Spodoptera/frugiperda-corn/polypeptide/GSSPFG00023096001-PA?pane=homology	6				-0.104698	-0.514119	-0.409421	-0.46177	0.168921	0.509096	0.423349	24.5316	24.3974	25.0535	24.8439	24.5274	24.9252	25.4999	25.6349	24.39	6	6	20	0	19.285	0	1	3	0	0	1	7	5	0
GSSPFG00008966001-PA	GSSPFG00008966001-PA	phosphoacetylglucosamine mutase		https://bipaa.genouest.org/sp/spodoptera_frugiperda_pub/feature/Spodoptera/frugiperda-corn/polypeptide/GSSPFG00008966001-PA?pane=homology	4		+	+	-0.0828393	-0.502385	-0.419546	-0.460965	0.222262	1.52191	2.01667	26.1102	25.6977	25.7152	26.016	25.9297	25.826	26.4863	26.2714	26.2725	4	4	46.4	0	11.264	7	6	6	6	6	4	6	7	6
GSSPFG00018584001.2-PA;GSSPFG00018842001-PA	GSSPFG00018584001.2-PA	atp-dependent rna helicase bel		https://bipaa.genouest.org/sp/spodoptera_frugiperda_pub/feature/Spodoptera/frugiperda-corn/polypeptide/GSSPFG00018584001.2-PA?pane=homology	24;1		+	+	0.141088	-0.390031	-0.53112	-0.460576	0.859867	1.8359	2.9386	27.4407	27.5188	27.2712	27.2944	27.2255	27.2876	27.8064	27.9012	27.6932	24	23	43	0	64.182	12	14	7	7	5	6	20	20	14
GSSPFG00021056001.3-PA;GSSPFG00010057001.4-PA;GSSPFG00002597001.2-PA;GSSPFG00035215001.2-PA;GSSPFG00024145001.5-PA;GSSPFG00026728001.4-PA;GSSPFG00018247001.2-PA;GSSPFG00031264001.5-PA;GSSPFG00007845001.4-PA	GSSPFG00021056001.3-PA	carboxyl cholinesterase 5bs		https://bipaa.genouest.org/sp/spodoptera_frugiperda_pub/feature/Spodoptera/frugiperda-corn/polypeptide/GSSPFG00021056001.3-PA?pane=homology	20;15;14;1;1;1;1;1;1		+		0.347224	-0.286863	-0.634087	-0.460475	1.26759	1.36827	2.20932	27.5234	27.4501	27.2665	27.2553	27.0436	26.8994	27.5985	27.6921	27.8101	20	19	32.9	0	39.418	15	14	9	10	6	2	16	14	20
GSSPFG00007578001-PA	GSSPFG00007578001-PA		gi|1274114866|ref|XP_022822433.1|_9.300e-62_94.96_14 kDa phosphohistidine phosphatase-like isoform X...	https://bipaa.genouest.org/sp/spodoptera_frugiperda_pub/feature/Spodoptera/frugiperda-corn/polypeptide/GSSPFG00007578001-PA?pane=homology	7				0.167071	-0.376773	-0.543844	-0.460309	0.273653	0.702488	0.754341	26.2949	26.5189	26.32	26.2797	26.578	25.7748	26.7615	27.1568	26.3457	7	7	55.8	0	13.887	8	8	7	7	10	3	10	7	8
GSSPFG00027690001-PA	GSSPFG00027690001-PA	probable atp-dependent rna helicase ddx17 isoform x1		https://bipaa.genouest.org/sp/spodoptera_frugiperda_pub/feature/Spodoptera/frugiperda-corn/polypeptide/GSSPFG00027690001-PA?pane=homology	4				0.243419	-0.338377	-0.581796	-0.460086	0.187207	1.23876	0.504905	23.5317	NaN	23.3095	23.8179	NaN	NaN	23.5331	23.7724	23.9053	4	2	4.1	0	3.0024	2	1	2	1	1	1	2	2	2
GSSPFG00025059001.1-PA	GSSPFG00025059001.1-PA		gi|1274123609|ref|XP_022826017.1|_2.800e-195_88.83_trans-Golgi network integral membrane protein 1-li...	https://bipaa.genouest.org/sp/spodoptera_frugiperda_pub/feature/Spodoptera/frugiperda-corn/polypeptide/GSSPFG00025059001.1-PA?pane=homology	3				0.0669289	-0.425207	-0.492135	-0.458671	0.111369	0.406786	0.56083	24.5612	24.2608	23.8209	24.1768	24.1861	24.0794	24.1088	24.4149	25.3949	3	3	11.1	0	25.113	3	1	1	1	0	0	1	2	2
GSSPFG00007589001-PA	GSSPFG00007589001-PA	myosin-2 essential light chain isoform x1		https://bipaa.genouest.org/sp/spodoptera_frugiperda_pub/feature/Spodoptera/frugiperda-corn/polypeptide/GSSPFG00007589001-PA?pane=homology	3				-0.114378	-0.510743	-0.396365	-0.453554	0.0991449	1.00353	0.429764	25.1271	25.2127	24.6029	25.6555	25.2265	24.4039	25.7548	25.4606	25.2595	3	3	25.3	0	9.4565	3	4	2	5	3	2	6	6	3
GSSPFG00024981001-PA	GSSPFG00024981001-PA	retinal dehydrogenase 1		https://bipaa.genouest.org/sp/spodoptera_frugiperda_pub/feature/Spodoptera/frugiperda-corn/polypeptide/GSSPFG00024981001-PA?pane=homology	9				1.10639	0.100665	-1.00572	-0.452527	1.90743	0.0474193	0.631169	25.9097	26.5499	26.4456	24.9245	25.1788	25.4828	25.9721	27.5107	25.1204	9	6	57.8	0	271.8	2	3	5	1	1	0	5	9	1
GSSPFG00022321001-PA	GSSPFG00022321001-PA	importin subunit alpha-7 isoform x1		https://bipaa.genouest.org/sp/spodoptera_frugiperda_pub/feature/Spodoptera/frugiperda-corn/polypeptide/GSSPFG00022321001-PA?pane=homology	9		+	+	-0.0129553	-0.458543	-0.445587	-0.452065	0.0409207	1.9812	1.97091	26.1293	25.9062	25.8879	26.097	25.8446	26.0207	26.5603	26.3865	26.3523	9	9	31.7	0	34.551	7	5	3	3	3	3	6	6	9
GSSPFG00012660001-PA	GSSPFG00012660001-PA	ap-3 complex subunit mu-2		https://bipaa.genouest.org/sp/spodoptera_frugiperda_pub/feature/Spodoptera/frugiperda-corn/polypeptide/GSSPFG00012660001-PA?pane=homology	5		+		0.0843487	-0.408803	-0.493152	-0.450978	0.227071	1.59782	1.60304	25.9349	25.9482	25.6819	25.9304	25.8381	25.5434	26.3781	26.3014	26.112	5	5	46.4	0	9.5081	6	5	2	5	2	2	6	6	4
GSSPFG00034368001-PA	GSSPFG00034368001-PA		gi|1274129790|ref|XP_022829419.1|_4.100e-85_98.20_alpha-tocopherol transfer protein-like [Spodoptera...	https://bipaa.genouest.org/sp/spodoptera_frugiperda_pub/feature/Spodoptera/frugiperda-corn/polypeptide/GSSPFG00034368001-PA?pane=homology	3			+	-0.37089	-0.634194	-0.263304	-0.448749	1.742	2.18059	0.98581	26.3173	26.1402	26.1069	26.6972	26.5136	26.4663	26.7813	26.6671	27.0186	3	3	23.5	0	9.2952	3	2	1	3	2	2	2	2	2
GSSPFG00011952001.2-PA	GSSPFG00011952001.2-PA	1-cys peroxiredoxin		https://bipaa.genouest.org/sp/spodoptera_frugiperda_pub/feature/Spodoptera/frugiperda-corn/polypeptide/GSSPFG00011952001.2-PA?pane=homology	6			+	-0.136221	-0.511239	-0.375018	-0.443129	0.418342	2.77688	1.40117	30.7463	30.6899	30.5312	30.919	30.5464	30.9107	31.1548	31.2093	31.1371	6	6	55.2	0	48.649	24	18	14	14	14	14	19	18	17
GSSPFG00030549001-PA	GSSPFG00030549001-PA	lysosomal aspartic protease		https://bipaa.genouest.org/sp/spodoptera_frugiperda_pub/feature/Spodoptera/frugiperda-corn/polypeptide/GSSPFG00030549001-PA?pane=homology	6		+		0.803827	-0.0375722	-0.841399	-0.439486	1.79418	0.0448111	1.24968	25.3257	25.1979	25.5594	24.2975	24.4956	24.8785	25.458	24.9108	25.8269	6	6	19.7	0	11.32	5	4	5	2	1	3	3	3	6
GSSPFG00001000001.2-PA	GSSPFG00001000001.2-PA		gi|1344442306|gb|AVE14380.1|_2.700e-129_98.28_N-like protein [Spodoptera frugiperda] >gi|1344442...	https://bipaa.genouest.org/sp/spodoptera_frugiperda_pub/feature/Spodoptera/frugiperda-corn/polypeptide/GSSPFG00001000001.2-PA?pane=homology	11			+	-0.762526	-0.820115	-0.0575886	-0.438852	0.848755	1.26151	0.0568505	26.0359	26.5959	26.9607	26.6724	27.4768	27.7309	27.0815	27.3974	27.5739	11	11	49.1	0	69.43	5	7	5	6	9	11	13	12	13
GSSPFG00008522001-PA	GSSPFG00008522001-PA	protein disulfide-isomerase a6		https://bipaa.genouest.org/sp/spodoptera_frugiperda_pub/feature/Spodoptera/frugiperda-corn/polypeptide/GSSPFG00008522001-PA?pane=homology	11				0.0566959	-0.408471	-0.465167	-0.436819	0.0897674	0.669925	0.71302	28.4615	27.9848	28.1855	28.5022	28.037	27.9226	29.0919	28.3148	28.4505	11	11	41.7	0	156.16	19	14	12	16	14	14	24	18	19
GSSPFG00020545001-PA	GSSPFG00020545001-PA	small nuclear ribonucleoprotein sm d1		https://bipaa.genouest.org/sp/spodoptera_frugiperda_pub/feature/Spodoptera/frugiperda-corn/polypeptide/GSSPFG00020545001-PA?pane=homology	4				0.02491	-0.421284	-0.446194	-0.433739	0.0402067	0.559535	0.714604	26.2211	25.6037	25.6902	25.8692	25.6475	25.9235	26.6468	26.3984	25.7337	4	4	50.8	0	45.131	7	5	5	4	6	5	4	3	4
GSSPFG00031189001-PA	GSSPFG00031189001-PA	ap-3 complex subunit mu-1		https://bipaa.genouest.org/sp/spodoptera_frugiperda_pub/feature/Spodoptera/frugiperda-corn/polypeptide/GSSPFG00031189001-PA?pane=homology	5		+		0.204217	-0.33028	-0.534497	-0.432389	0.259873	0.49003	1.84208	26.0807	25.8452	25.1191	25.5333	25.6503	25.2487	26.0193	26.0939	25.9226	5	5	46.5	0	16.56	7	4	1	2	5	3	4	4	4
GSSPFG00024875001-PA	GSSPFG00024875001-PA	nucleolysin tiar		https://bipaa.genouest.org/sp/spodoptera_frugiperda_pub/feature/Spodoptera/frugiperda-corn/polypeptide/GSSPFG00024875001-PA?pane=homology	9		+	+	-0.00867716	-0.425046	-0.416368	-0.420707	0.0487088	2.25315	2.34769	27.4488	27.4349	27.2978	27.4746	27.3847	27.3483	27.6983	27.9018	27.8566	9	9	37.5	0	92.478	10	7	6	6	5	6	12	13	15
GSSPFG00003037001-PA	GSSPFG00003037001-PA	arp-like partial		https://bipaa.genouest.org/sp/spodoptera_frugiperda_pub/feature/Spodoptera/frugiperda-corn/polypeptide/GSSPFG00003037001-PA?pane=homology	6				0.285662	-0.273846	-0.559507	-0.416677	0.368304	0.249864	0.596643	26.9179	26.6826	26.1011	26.4061	26.576	25.8625	27.3976	26.9585	26.167	6	6	29.9	0	12.936	6	3	3	5	4	3	8	7	5
GSSPFG00027844001-PA	GSSPFG00027844001-PA	transmembrane emp24 domain-containing protein 7		https://bipaa.genouest.org/sp/spodoptera_frugiperda_pub/feature/Spodoptera/frugiperda-corn/polypeptide/GSSPFG00027844001-PA?pane=homology	3				-0.239332	-0.534765	-0.295434	-0.4151	0.362571	0.761115	0.383538	24.1455	23.5783	23.5495	23.7619	24.3852	23.8442	24.2422	23.8722	24.7632	3	3	16.1	0	4.3648	1	1	1	2	1	1	2	0	2
GSSPFG00018908001.1-PA	GSSPFG00018908001.1-PA	actin-related protein 2 3 complex subunit 3		https://bipaa.genouest.org/sp/spodoptera_frugiperda_pub/feature/Spodoptera/frugiperda-corn/polypeptide/GSSPFG00018908001.1-PA?pane=homology	4		+		0.478549	-0.173818	-0.652367	-0.413093	1.27188	0.459202	2.38681	26.4726	26.2546	25.9514	25.5929	25.9088	25.7413	26.429	26.4902	26.2808	4	4	33	0	28.4	2	3	2	1	1	1	4	4	2
GSSPFG00026982001-PA	GSSPFG00026982001-PA	valine--trna ligase		https://bipaa.genouest.org/sp/spodoptera_frugiperda_pub/feature/Spodoptera/frugiperda-corn/polypeptide/GSSPFG00026982001-PA?pane=homology	58		+		0.221278	-0.301418	-0.522696	-0.412057	0.925846	1.19507	2.05056	31.4034	31.1965	31.1183	31.1068	31.0728	30.8747	31.4757	31.7048	31.442	58	58	62.3	0	323.31	97	80	71	67	69	56	101	112	99
GSSPFG00023736001-PA	GSSPFG00023736001-PA	uridine diphosphate glucose pyrophosphatase-like		https://bipaa.genouest.org/sp/spodoptera_frugiperda_pub/feature/Spodoptera/frugiperda-corn/polypeptide/GSSPFG00023736001-PA?pane=homology	14				-0.00767199	-0.414923	-0.407251	-0.411087	0.0275999	1.47004	1.49634	30.1082	30.3244	30.1171	30.2802	30.0743	30.2182	30.6492	30.7584	30.3869	14	14	56.3	0	285.08	30	31	29	27	26	22	35	35	38
GSSPFG00012237001-PA	GSSPFG00012237001-PA		gi|1274144809|ref|XP_022832802.1|_0.000e+0_93.65_basement membrane-specific heparan sulfate proteog...	https://bipaa.genouest.org/sp/spodoptera_frugiperda_pub/feature/Spodoptera/frugiperda-corn/polypeptide/GSSPFG00012237001-PA?pane=homology	9				-0.506049	-0.660299	-0.15425	-0.407274	0.466465	0.761748	0.0961419	25.6235	25.1515	25.6268	25.1571	26.0875	26.6753	25.4104	26.3575	26.6147	9	9	16.5	0	24.492	5	1	4	1	6	6	4	6	9
GSSPFG00027907001-PA;GSSPFG00006634001-PA;GSSPFG00016009001-PA	GSSPFG00027907001-PA	carbonyl reductase		https://bipaa.genouest.org/sp/spodoptera_frugiperda_pub/feature/Spodoptera/frugiperda-corn/polypeptide/GSSPFG00027907001-PA?pane=homology	12;9;2				0.0439955	-0.383953	-0.427949	-0.405951	0.0950397	1.04857	1.22531	28.6889	28.3145	28.6753	28.7007	28.5294	28.3165	28.722	29.1373	28.9713	12	9	54.9	0	117.05	16	16	18	16	15	14	19	19	21
GSSPFG00028346001.1-PA	GSSPFG00028346001.1-PA		gi|1274120818|ref|XP_022824485.1|_0.000e+0_90.97_importin-11 isoform X2 [Spodoptera litura]	https://bipaa.genouest.org/sp/spodoptera_frugiperda_pub/feature/Spodoptera/frugiperda-corn/polypeptide/GSSPFG00028346001.1-PA?pane=homology	6				0.201783	-0.304907	-0.506691	-0.405799	0.33406	0.434174	0.93874	23.7362	24.3452	23.6922	23.7771	23.921	23.4702	24.4873	24.3976	23.8034	6	6	10.2	0	8.1529	0	2	0	0	0	0	4	3	1
GSSPFG00014378001-PA	GSSPFG00014378001-PA	myotubularin-related protein 3		https://bipaa.genouest.org/sp/spodoptera_frugiperda_pub/feature/Spodoptera/frugiperda-corn/polypeptide/GSSPFG00014378001-PA?pane=homology	9				0.445711	-0.182044	-0.627755	-0.404899	0.469481	0.171107	1.10628	25.5817	25.0879	24.342	24.83	24.173	24.6715	24.8638	25.4821	25.2119	9	9	10.8	0	13.998	7	5	1	2	0	0	4	3	3
GSSPFG00024792001-PA	GSSPFG00024792001-PA	heat shock protein 90		https://bipaa.genouest.org/sp/spodoptera_frugiperda_pub/feature/Spodoptera/frugiperda-corn/polypeptide/GSSPFG00024792001-PA?pane=homology	24		+		0.116486	-0.346088	-0.462574	-0.404331	0.385016	1.2806	2.36691	32.4211	32.4	32.069	32.2702	32.195	32.0754	32.6726	32.7202	32.5355	24	24	63.1	0	323.31	92	82	69	85	79	68	92	109	96
GSSPFG00031857001-PA	GSSPFG00031857001-PA	pantothenate kinase 3-like isoform x1		https://bipaa.genouest.org/sp/spodoptera_frugiperda_pub/feature/Spodoptera/frugiperda-corn/polypeptide/GSSPFG00031857001-PA?pane=homology	3				-0.460618	-0.634099	-0.173481	-0.40379	0.320215	0.45224	0.492322	24.5186	24.7177	NaN	24.3917	24.5018	24.5906	24.8903	24.7115	24.4027	3	3	7.2	0	6.0974	2	1	0	1	1	0	4	2	1
GSSPFG00012249001-PA	GSSPFG00012249001-PA		gi|1199371044|ref|XP_021200589.1|_2.500e-69_95.04_RWD domain-containing protein 1 [Helicoverpa armig...	https://bipaa.genouest.org/sp/spodoptera_frugiperda_pub/feature/Spodoptera/frugiperda-corn/polypeptide/GSSPFG00012249001-PA?pane=homology	3				1.36686	0.280025	-1.08683	-0.403402	0.534863	1.3959	0.409704	25.1856	25.3191	25.085	24.6669	25.2193	NaN	24.9779	24.9839	24.7878	3	3	42.2	0	12.57	2	1	0	1	0	0	2	1	1
GSSPFG00030175001.4-PA	GSSPFG00030175001.4-PA	protein groucho-like		https://bipaa.genouest.org/sp/spodoptera_frugiperda_pub/feature/Spodoptera/frugiperda-corn/polypeptide/GSSPFG00030175001.4-PA?pane=homology	5				0.8739	0.0347557	-0.839144	-0.402194	0.659654	0.0520881	0.609244	25.0232	25.276	24.8468	NaN	24.8938	24.6187	25.345	25.0194	24.6772	5	3	10.4	0	15.752	4	3	1	1	1	0	2	2	3
GSSPFG00027180001-PA	GSSPFG00027180001-PA		gi|1274126106|ref|XP_022827394.1|_4.800e-193_99.39 _HO complex subunit 3 [Spodoptera litura]	https://bipaa.genouest.org/sp/spodoptera_frugiperda_pub/feature/Spodoptera/frugiperda-corn/polypeptide/GSSPFG00027180001-PA?pane=homology	3				0.863836	0.0304006	-0.833436	-0.401518	0.455523	0.243011	0.43697	24.4517	24.3258	24.3786	24.285	24.3906	NaN	24.2926	24.4062	24.3661	3	3	14.5	0	10.079	1	0	0	0	0	0	3	1	1
GSSPFG00012238001-PA	GSSPFG00012238001-PA		gi|1274144811|ref|XP_022832803.1|_1.600e-118_90.67_basement membrane-specific heparan sulfate proteog...	https://bipaa.genouest.org/sp/spodoptera_frugiperda_pub/feature/Spodoptera/frugiperda-corn/polypeptide/GSSPFG00012238001-PA?pane=homology	2				-0.202806	-0.502615	-0.299809	-0.401212	0.178889	0.608294	0.210542	26.108	25.7788	25.9084	25.4674	26.0258	26.9104	25.7247	26.7078	26.8706	2	2	11.9	0	5.8272	3	2	2	0	2	2	1	3	2
GSSPFG00008976001-PA	GSSPFG00008976001-PA	tyrosine-protein phosphatase corkscrew isoform x1		https://bipaa.genouest.org/sp/spodoptera_frugiperda_pub/feature/Spodoptera/frugiperda-corn/polypeptide/GSSPFG00008976001-PA?pane=homology	4				0.352302	-0.224832	-0.577134	-0.400983	0.365571	1.144	0.639896	23.7657	23.9161	23.7661	23.7739	23.9461	NaN	23.8862	24.1041	24.132	4	4	8.8	0	6.6691	3	1	0	0	1	0	1	1	0
GSSPFG00026739001-PA;GSSPFG00026301001-PA	GSSPFG00026301001-PA	ump-cmp kinase		https://bipaa.genouest.org/sp/spodoptera_frugiperda_pub/feature/Spodoptera/frugiperda-corn/polypeptide/GSSPFG00026301001-PA?pane=homology	8;8		+	+	0.0611833	-0.369587	-0.43077	-0.400178	0.349814	1.95563	2.17992	26.4079	26.3445	26.5188	26.2836	26.46	26.344	26.7273	26.9235	26.7291	8	8	45.1	0	21.151	11	3	8	5	6	5	8	9	9
GSSPFG00020376001-PA	GSSPFG00020376001-PA	serine arginine repetitive matrix protein 2 isoform x1		https://bipaa.genouest.org/sp/spodoptera_frugiperda_pub/feature/Spodoptera/frugiperda-corn/polypeptide/GSSPFG00020376001-PA?pane=homology	3				-0.220488	-0.509804	-0.289317	-0.39956	0.251603	0.412079	0.293831	24.2009	23.0171	23.4644	23.8535	23.712	23.7784	23.317	24.2324	24.6624	3	3	9.7	0	3.5453	3	0	0	1	0	0	1	2	2
GSSPFG00002366001-PA	GSSPFG00002366001-PA		gi|1274113152|ref|XP_022821496.1|_0.000e+0_98.44_HEAT repeat-containing protein 3 isoform X2 [Spodo...	https://bipaa.genouest.org/sp/spodoptera_frugiperda_pub/feature/Spodoptera/frugiperda-corn/polypeptide/GSSPFG00002366001-PA?pane=homology	9				0.213806	-0.291068	-0.504874	-0.397971	0.298525	0.455841	1.11571	26.838	26.7323	26.0714	26.4472	26.5436	26.0096	26.8616	27.06	26.5933	9	9	15.9	0	17.364	10	9	5	6	6	5	10	8	7
GSSPFG00011270001-PA	GSSPFG00011270001-PA	glia maturation factor beta isoform x1		https://bipaa.genouest.org/sp/spodoptera_frugiperda_pub/feature/Spodoptera/frugiperda-corn/polypeptide/GSSPFG00011270001-PA?pane=homology	5		+		0.11662	-0.337621	-0.454241	-0.395931	0.330053	1.52653	1.60519	26.0853	25.8651	26.1488	25.6827	26.0519	26.0147	26.4672	26.2764	26.3685	5	5	34.5	0	110.17	4	3	3	4	3	4	3	5	5
GSSPFG00010341001-PA	GSSPFG00010341001-PA	atp-binding cassette sub-family f member 2		https://bipaa.genouest.org/sp/spodoptera_frugiperda_pub/feature/Spodoptera/frugiperda-corn/polypeptide/GSSPFG00010341001-PA?pane=homology	14		+		0.140619	-0.322131	-0.462749	-0.39244	0.43422	0.831261	1.70962	27.3247	26.9691	26.8834	26.867	26.913	26.9753	27.2215	27.3094	27.6127	14	14	31.3	0	32.059	10	11	6	4	7	6	15	12	16
GSSPFG00031159001-PA;GSSPFG00002768001-PA	GSSPFG00031159001-PA	protein disulfide-isomerase a3		https://bipaa.genouest.org/sp/spodoptera_frugiperda_pub/feature/Spodoptera/frugiperda-corn/polypeptide/GSSPFG00031159001-PA?pane=homology	45;44				-0.259694	-0.52041	-0.260715	-0.390563	0.433452	0.851543	0.349265	32.6058	32.0605	32.3957	33.0166	32.4179	32.4066	33.2718	32.4572	32.8942	45	29	72.3	0	323.31	110	80	89	119	87	81	143	102	117
GSSPFG00013949001-PA	GSSPFG00013949001-PA		gi|1274138167|ref|XP_022838054.1|_1.500e-51_98.20_LOW QUALITY PROTEIN: high mobility group protein D...	https://bipaa.genouest.org/sp/spodoptera_frugiperda_pub/feature/Spodoptera/frugiperda-corn/polypeptide/GSSPFG00013949001-PA?pane=homology	7		+		0.530586	-0.124073	-0.654659	-0.389366	1.77955	0.265673	1.69197	27.456	27.4286	27.1294	26.7701	26.967	26.6851	27.2865	27.77	27.3297	7	5	38.9	0	29.046	10	7	6	5	3	4	9	13	7
GSSPFG00002038001-PA	GSSPFG00002038001-PA	general transcription factor iie subunit 1		https://bipaa.genouest.org/sp/spodoptera_frugiperda_pub/feature/Spodoptera/frugiperda-corn/polypeptide/GSSPFG00002038001-PA?pane=homology	2				0.597326	-0.0900224	-0.687349	-0.388686	0.326119	0.27277	0.38894	23.5665	23.5519	NaN	23.6548	23.5105	NaN	23.426	23.5537	23.6048	2	2	6.4	0.0077859	2.0181	1	1	0	1	0	0	2	1	1
GSSPFG00034558001.3-PA	GSSPFG00034558001.3-PA	ubiquitin-conjugating enzyme e2 n		https://bipaa.genouest.org/sp/spodoptera_frugiperda_pub/feature/Spodoptera/frugiperda-corn/polypeptide/GSSPFG00034558001.3-PA?pane=homology	7		+		0.126166	-0.325133	-0.451299	-0.388216	0.712879	1.18119	1.57948	27.9927	27.8932	27.8021	27.6642	27.7762	27.8691	28.1735	28.4436	28.0464	7	7	55.9	0	22.94	8	9	7	6	7	5	10	10	7
GSSPFG00027816001-PA	GSSPFG00027816001-PA	dnaj homolog subfamily c member 3		https://bipaa.genouest.org/sp/spodoptera_frugiperda_pub/feature/Spodoptera/frugiperda-corn/polypeptide/GSSPFG00027816001-PA?pane=homology	14				-0.350143	-0.56101	-0.210867	-0.385939	1.82287	0.963628	0.310756	26.9257	26.764	26.7935	27.3078	27.1571	27.0687	27.924	27.0947	27.1475	14	14	45.5	0	54.997	9	2	7	9	3	2	18	7	8
GSSPFG00021975001.1-PA	GSSPFG00021975001.1-PA	adp-ribosylation factor 2		https://bipaa.genouest.org/sp/spodoptera_frugiperda_pub/feature/Spodoptera/frugiperda-corn/polypeptide/GSSPFG00021975001.1-PA?pane=homology	11			+	-0.365065	-0.563777	-0.198712	-0.381244	1.03716	1.55655	1.74434	26.9714	27.4321	26.9241	27.4847	27.5252	27.4128	27.5946	27.7041	27.7202	11	7	80.1	0	323.31	7	8	5	6	10	7	9	12	10
GSSPFG00011679001.3-PA	GSSPFG00011679001.3-PA		gi|1274131319|ref|XP_022830258.1|_5.900e-79_100.00_ubiquitin-conjugating enzyme E2 variant 2 [Spodopt...	https://bipaa.genouest.org/sp/spodoptera_frugiperda_pub/feature/Spodoptera/frugiperda-corn/polypeptide/GSSPFG00011679001.3-PA?pane=homology	7				0.0956357	-0.332865	-0.4285	-0.380683	0.397192	1.23479	1.28422	27.624	27.5221	27.5445	27.3526	27.6606	27.3904	27.8175	28.1372	27.7345	7	7	66.9	0	110.67	11	9	9	10	8	7	10	11	10
GSSPFG00032839001-PA	GSSPFG00032839001-PA	uncharacterized protein loc105183568 isoform x1		https://bipaa.genouest.org/sp/spodoptera_frugiperda_pub/feature/Spodoptera/frugiperda-corn/polypeptide/GSSPFG00032839001-PA?pane=homology	3				0.0416864	-0.353132	-0.394818	-0.373975	0.0509162	0.243811	0.254018	23.6923	23.3577	23.3506	23.7499	23.6095	NaN	24.6501	NaN	24.0581	3	3	7.1	0	4.2023	1	0	0	1	0	0	2	1	2
GSSPFG00019907001-PA	GSSPFG00019907001-PA		gi|1274137258|ref|XP_022837557.1|_6.300e-83_87.43_hydroxylysine kinase [Spodoptera litura] >gi|12741...	https://bipaa.genouest.org/sp/spodoptera_frugiperda_pub/feature/Spodoptera/frugiperda-corn/polypeptide/GSSPFG00019907001-PA?pane=homology	6		+		0.115127	-0.314555	-0.429682	-0.372119	0.459084	1.3412	2.73506	25.966	25.8641	26.2043	25.8246	25.9608	25.9037	26.2446	26.3411	26.3923	6	6	44.3	0	12.173	4	4	4	4	3	4	4	5	5
GSSPFG00014728001-PA	GSSPFG00014728001-PA		gi|1274128562|ref|XP_022828743.1|_2.200e-145_84.38_uncharacterized protein LOC111358082 [Spodoptera l...	https://bipaa.genouest.org/sp/spodoptera_frugiperda_pub/feature/Spodoptera/frugiperda-corn/polypeptide/GSSPFG00014728001-PA?pane=homology	4				-0.882529	-0.813112	0.0694167	-0.371848	0.654347	0.691737	0.0447632	23.7956	NaN	24.4368	NaN	24.6843	25.3038	24.0825	24.3909	25.1338	4	4	23.7	0	10.812	1	0	0	0	1	2	0	0	3
GSSPFG00008262001.4-PA	GSSPFG00008262001.4-PA		gi|1274135285|ref|XP_022832023.1|_1.400e-162_81.58_hsp70-binding protein 1 [Spodoptera litura]	https://bipaa.genouest.org/sp/spodoptera_frugiperda_pub/feature/Spodoptera/frugiperda-corn/polypeptide/GSSPFG00008262001.4-PA?pane=homology	18		+		0.147415	-0.297183	-0.444598	-0.370891	0.962085	1.35427	1.68723	27.6826	27.5928	27.6315	27.4562	27.6167	27.3917	28.1004	27.9409	27.757	18	18	63.6	0	104	15	9	9	8	11	2	16	14	11
GSSPFG00011245001.1-PA;GSSPFG00008997001-PA;GSSPFG00024154001-PA	GSSPFG00011245001.1-PA	protein arginine n-methyltransferase 5		https://bipaa.genouest.org/sp/spodoptera_frugiperda_pub/feature/Spodoptera/frugiperda-corn/polypeptide/GSSPFG00011245001.1-PA?pane=homology	7;4;4				0.158038	-0.291449	-0.449486	-0.370468	0.20937	0.379911	0.844109	25.1229	24.9864	24.3043	24.7052	24.3691	24.8651	25.4934	24.8692	24.9252	7	7	13.2	0	10.65	3	2	1	0	0	0	3	1	2
GSSPFG00001488001.5-PA	GSSPFG00001488001.5-PA	glycoprotein 93		https://bipaa.genouest.org/sp/spodoptera_frugiperda_pub/feature/Spodoptera/frugiperda-corn/polypeptide/GSSPFG00001488001.5-PA?pane=homology	42				0.0933781	-0.321393	-0.414771	-0.368082	0.188118	0.459734	0.532169	30.7453	30.6734	30.516	30.9048	30.4011	30.3487	31.5493	30.6068	30.7428	42	42	56.9	0	323.31	62	56	44	63	36	42	85	50	55
GSSPFG00008368001-PA	GSSPFG00008368001-PA	cg3595		https://bipaa.genouest.org/sp/spodoptera_frugiperda_pub/feature/Spodoptera/frugiperda-corn/polypeptide/GSSPFG00008368001-PA?pane=homology	8		+		0.630428	-0.0518595	-0.682287	-0.367073	1.66112	0.0843663	1.73331	26.6337	26.6509	26.1891	25.9197	25.9673	25.6954	26.6744	26.7239	26.2309	8	8	53.1	0	99.105	7	6	2	3	3	2	8	9	4
GSSPFG00035225001.3-PA	GSSPFG00035225001.3-PA		/	https://bipaa.genouest.org/sp/spodoptera_frugiperda_pub/feature/Spodoptera/frugiperda-corn/polypeptide/GSSPFG00035225001.3-PA?pane=homology	4				0.165963	-0.282473	-0.448435	-0.365454	0.510262	0.790757	1.09723	27.9758	28.1478	27.9025	27.5993	27.9399	27.9891	28.0883	28.5794	28.2059	4	4	45.2	0	74.36	7	10	7	6	7	7	6	6	8
GSSPFG00024793001.5-PA	GSSPFG00024793001.5-PA	heat shock protein 90		https://bipaa.genouest.org/sp/spodoptera_frugiperda_pub/feature/Spodoptera/frugiperda-corn/polypeptide/GSSPFG00024793001.5-PA?pane=homology	26		+		0.252113	-0.235271	-0.487385	-0.361328	0.844159	0.78174	2.29683	32.8754	32.9018	32.5166	32.635	32.4403	32.4621	33.0391	33.0819	32.8786	26	26	71.5	0	323.31	87	96	81	86	75	58	117	112	92
GSSPFG00019330001-PA;GSSPFG00020083001-PA;GSSPFG00020082001-PA	GSSPFG00019330001-PA	116 kda u5 small nuclear ribonucleoprotein component		https://bipaa.genouest.org/sp/spodoptera_frugiperda_pub/feature/Spodoptera/frugiperda-corn/polypeptide/GSSPFG00019330001-PA?pane=homology	13;13;2				0.592906	-0.063392	-0.656298	-0.359845	0.759464	0.185538	0.915878	26.6832	26.3157	26.2728	26.1832	26.1476	25.1622	26.4888	26.4974	26.4757	13	13	19	0	38.745	12	6	4	3	4	0	8	6	7
GSSPFG00031628001-PA	GSSPFG00031628001-PA	probable phosphoserine aminotransferase		https://bipaa.genouest.org/sp/spodoptera_frugiperda_pub/feature/Spodoptera/frugiperda-corn/polypeptide/GSSPFG00031628001-PA?pane=homology	7		+		0.0917155	-0.313799	-0.405514	-0.359656	0.372413	1.79164	2.16735	26.0277	25.7776	25.9285	25.6763	25.917	25.8654	26.2367	26.2695	26.1691	7	7	53.3	0	19.33	4	4	4	4	3	2	3	6	6
GSSPFG00002899001-PA	GSSPFG00002899001-PA	profilin		https://bipaa.genouest.org/sp/spodoptera_frugiperda_pub/feature/Spodoptera/frugiperda-corn/polypeptide/GSSPFG00002899001-PA?pane=homology	8		+		0.20922	-0.252258	-0.461478	-0.356868	1.06569	1.12177	1.78013	31.546	31.5851	31.4025	31.1955	31.4435	31.267	31.5834	31.852	31.8549	8	8	38	0	323.31	30	28	31	28	25	25	33	29	31
GSSPFG00021187001-PA	GSSPFG00021187001-PA	inosine triphosphate pyrophosphatase		https://bipaa.genouest.org/sp/spodoptera_frugiperda_pub/feature/Spodoptera/frugiperda-corn/polypeptide/GSSPFG00021187001-PA?pane=homology	8				0.0564257	-0.323083	-0.379509	-0.351296	0.221942	0.760805	1.02604	26.4413	26.1945	26.132	26.142	26.2451	26.2115	26.7904	26.7061	26.2405	8	8	55	0	17.32	10	6	10	4	4	4	7	11	7
GSSPFG00033337001.1-PA	GSSPFG00033337001.1-PA	myosin light chain smooth muscle-like		https://bipaa.genouest.org/sp/spodoptera_frugiperda_pub/feature/Spodoptera/frugiperda-corn/polypeptide/GSSPFG00033337001.1-PA?pane=homology	12			+	-0.0259844	-0.35931	-0.333325	-0.346318	0.0599348	1.93629	1.17764	27.2862	27.0555	27.2795	27.031	27.1932	27.475	27.6085	27.509	27.5816	12	12	21.8	0	64.903	11	5	7	7	7	6	9	10	13
GSSPFG00011994001-PA	GSSPFG00011994001-PA	exportin-5		https://bipaa.genouest.org/sp/spodoptera_frugiperda_pub/feature/Spodoptera/frugiperda-corn/polypeptide/GSSPFG00011994001-PA?pane=homology	17				0.109566	-0.288943	-0.398509	-0.343726	0.371045	1.51328	1.56375	27.0474	27.0092	26.8261	26.9809	26.9255	26.6477	27.1714	27.3581	27.2201	17	17	18	0	43.791	16	14	11	10	10	6	17	14	12
GSSPFG00011988001-PA	GSSPFG00011988001-PA	rab proteins geranylgeranyltransferase component a 1		https://bipaa.genouest.org/sp/spodoptera_frugiperda_pub/feature/Spodoptera/frugiperda-corn/polypeptide/GSSPFG00011988001-PA?pane=homology	33				-0.0720323	-0.378211	-0.306179	-0.342195	0.315702	1.07093	0.988002	30.5187	30.2494	30.5017	30.4865	30.5576	30.4418	30.7055	30.6192	31.0797	33	33	75.9	0	323.31	63	56	59	61	62	55	66	59	66
GSSPFG00004807001-PA;GSSPFG00002594001-PA	GSSPFG00004807001-PA		gi|1274103128|ref|XP_022816112.1|1.300e-77_75.36_ceramide-1-phosphate transfer protein [Spodoptera ...	https://bipaa.genouest.org/sp/spodoptera_frugiperda_pub/feature/Spodoptera/frugiperda-corn/polypeptide/GSSPFG00004807001-PA?pane=homology	4;2		+	+	0.0375544	-0.322895	-0.360449	-0.341672	0.215787	3.17582	2.44485	26.2618	26.1986	26.1455	26.179	26.0562	26.2581	26.5201	26.5237	26.5309	4	4	40.9	0	33.194	4	4	3	2	3	2	5	3	3
GSSPFG00031597001-PA	GSSPFG00031597001-PA	ecdysone oxidase		https://bipaa.genouest.org/sp/spodoptera_frugiperda_pub/feature/Spodoptera/frugiperda-corn/polypeptide/GSSPFG00031597001-PA?pane=homology	18				-0.956252	-0.819695	0.136557	-0.341569	0.894529	0.871104	0.151217	27.3301	27.385	28.5692	28.7179	28.2124	29.2228	28.3173	28.5313	28.8948	18	18	45.8	0	102.92	8	6	16	19	12	19	17	18	18
GSSPFG00013078001-PA	GSSPFG00013078001-PA	phosphoglucomutase-2 isoform x2		https://bipaa.genouest.org/sp/spodoptera_frugiperda_pub/feature/Spodoptera/frugiperda-corn/polypeptide/GSSPFG00013078001-PA?pane=homology	15				0.916026	0.116463	-0.799563	-0.34155	0.393534	0.274319	0.331131	24.044	24.1555	24.2273	24.0374	NaN	24.3685	24.3226	23.989	23.7658	15	1	45.1	0	3.6581	2	2	2	1	1	2	2	1	2
GSSPFG00016334001.1-PA	GSSPFG00016334001.1-PA	pre-rrna-processing protein tsr1 homolog		https://bipaa.genouest.org/sp/spodoptera_frugiperda_pub/feature/Spodoptera/frugiperda-corn/polypeptide/GSSPFG00016334001.1-PA?pane=homology	8				0.155071	-0.262524	-0.417595	-0.340059	0.340071	0.353348	0.581958	25.5943	25.3497	25.1825	25.1831	25.4895	24.9887	26.0381	25.7892	25.0868	8	8	12.1	0	14.431	7	5	4	6	7	2	7	6	3
GSSPFG00013785001-PA	GSSPFG00013785001-PA	cystathionine beta-synthase		https://bipaa.genouest.org/sp/spodoptera_frugiperda_pub/feature/Spodoptera/frugiperda-corn/polypeptide/GSSPFG00013785001-PA?pane=homology	13		+		0.14878	-0.264026	-0.412806	-0.338416	0.61748	1.14317	2.61399	28.1442	27.8075	27.9105	27.8497	27.8457	27.7205	28.2162	28.2941	28.144	13	8	48.9	0	211.6	19	13	14	13	12	6	14	19	16
GSSPFG00033517001.1-PA	GSSPFG00033517001.1-PA	vacuolar atp synthase subunit f		https://bipaa.genouest.org/sp/spodoptera_frugiperda_pub/feature/Spodoptera/frugiperda-corn/polypeptide/GSSPFG00033517001.1-PA?pane=homology	5				0.0314178	-0.320778	-0.352196	-0.336487	0.039921	0.551648	1.02237	27.7662	27.6858	27.0204	27.6963	27.2697	27.4121	27.7247	28.0151	27.6949	5	5	42.1	0	14.565	3	2	1	2	1	1	3	4	2
GSSPFG00033204001-PA;GSSPFG00018489001-PA	GSSPFG00018489001-PA	small nuclear ribonucleoprotein sm d3		https://bipaa.genouest.org/sp/spodoptera_frugiperda_pub/feature/Spodoptera/frugiperda-corn/polypeptide/GSSPFG00018489001-PA?pane=homology	5;5		+		0.504834	-0.0810877	-0.585922	-0.333505	1.42464	0.167312	2.54066	26.6132	26.488	26.0768	25.886	25.9419	25.8355	26.5294	26.5843	26.3074	5	5	51.1	0	35.123	7	4	5	5	4	5	5	6	5
GSSPFG00033249001-PA	GSSPFG00033249001-PA	adenosine kinase 2		https://bipaa.genouest.org/sp/spodoptera_frugiperda_pub/feature/Spodoptera/frugiperda-corn/polypeptide/GSSPFG00033249001-PA?pane=homology	5				0.0151062	-0.325261	-0.340367	-0.332814	0.0540283	1.2188	1.21039	28.2671	28.063	28.1131	28.0435	28.0743	28.28	28.264	28.633	28.5219	5	5	46.7	0	58.099	13	12	9	11	10	10	10	13	13
GSSPFG00029202001-PA	GSSPFG00029202001-PA		gi|1274110149|ref|XP_022819836.1|_1.800e-187_93.43_methylosome protein 50-like [Spodoptera litura]	https://bipaa.genouest.org/sp/spodoptera_frugiperda_pub/feature/Spodoptera/frugiperda-corn/polypeptide/GSSPFG00029202001-PA?pane=homology	5				0.0938683	-0.285269	-0.379138	-0.332203	0.239327	0.837145	1.19212	24.0772	24.438	24.1102	23.9352	24.2921	24.1165	24.6518	24.543	24.2864	5	5	21.7	0	9.1059	1	0	0	1	0	0	2	3	2
GSSPFG00030198001-PA	GSSPFG00030198001-PA		gi|1274133288|ref|XP_022831333.1|_6.400e-292_81.19_glucose dehydrogenase [FAD, quinone]-like [Spodopt...	https://bipaa.genouest.org/sp/spodoptera_frugiperda_pub/feature/Spodoptera/frugiperda-corn/polypeptide/GSSPFG00030198001-PA?pane=homology	35				-0.52538	-0.594646	-0.069266	-0.331956	0.661689	1.24939	0.0695404	33.9123	34.3978	34.4457	35.0218	34.1488	35.1613	34.6606	34.7479	35.1313	35	31	70.4	0	323.31	154	196	183	264	175	239	244	233	286
GSSPFG00010322001-PA	GSSPFG00010322001-PA	glutamate--cysteine ligase catalytic subunit		https://bipaa.genouest.org/sp/spodoptera_frugiperda_pub/feature/Spodoptera/frugiperda-corn/polypeptide/GSSPFG00010322001-PA?pane=homology	23		+		0.00750097	-0.32811	-0.335611	-0.331861	0.0335629	1.62078	2.13418	28.1423	27.8997	28.0252	27.9966	28.07	27.978	28.4633	28.3324	28.2559	23	23	45.1	0	123.72	22	13	17	20	19	15	22	23	25
GSSPFG00017214001-PA	GSSPFG00017214001-PA		gi|1496267977|ref|XP_026742422.1|_7.300e-37_93.98_protein seele isoform X2 [Trichoplusia ni]	https://bipaa.genouest.org/sp/spodoptera_frugiperda_pub/feature/Spodoptera/frugiperda-corn/polypeptide/GSSPFG00017214001-PA?pane=homology	5				-0.0502421	-0.356236	-0.305994	-0.331115	0.15732	0.925345	0.729593	25.8412	25.6422	25.6223	25.9462	25.6503	25.6599	26.3809	25.8313	25.9621	5	5	63.5	0	16.589	6	4	3	5	3	3	5	4	5
GSSPFG00003651001.4-PA	GSSPFG00003651001.4-PA	programmed cell death protein 6 isoform x2		https://bipaa.genouest.org/sp/spodoptera_frugiperda_pub/feature/Spodoptera/frugiperda-corn/polypeptide/GSSPFG00003651001.4-PA?pane=homology	7				0.162929	-0.247031	-0.40996	-0.328495	0.339748	0.502896	1.34171	27.0818	27.2571	26.6503	26.9489	26.6737	26.8778	27.2859	27.421	27.0235	7	7	45.3	0	27.199	10	7	9	8	5	6	8	10	11
GSSPFG00030839001-PA;GSSPFG00007786001-PA	GSSPFG00030839001-PA	thioredoxin domain-containing protein 9		https://bipaa.genouest.org/sp/spodoptera_frugiperda_pub/feature/Spodoptera/frugiperda-corn/polypeptide/GSSPFG00030839001-PA?pane=homology	3;1				-0.0573406	-0.356323	-0.298983	-0.327653	0.0616574	0.533931	0.753292	25.1277	24.203	24.4058	24.8568	24.3262	24.7256	25.0086	24.7593	25.0375	3	3	19.6	0	14.355	2	2	1	2	1	2	2	1	2
GSSPFG00030739001-PA	GSSPFG00030739001-PA		gi|1274137258|ref|XP_022837557.1|_6.800e-102_97.44_hydroxylysine kinase [Spodoptera litura] >gi|12741..	https://bipaa.genouest.org/sp/spodoptera_frugiperda_pub/feature/Spodoptera/frugiperda-corn/polypeptide/GSSPFG00030739001-PA?pane=homology	3				0.0840308	-0.284128	-0.368158	-0.326143	0.186027	1.64025	0.994921	24.9196	25.0994	25.0564	24.7078	24.8588	25.2567	25.2274	25.4203	25.2801	3	3	19.9	0	5.8151	3	2	3	2	3	3	3	3	3
GSSPFG00018688001-PA;GSSPFG00007417001-PA	GSSPFG00007417001-PA	macrophage migration inhibitory factor		https://bipaa.genouest.org/sp/spodoptera_frugiperda_pub/feature/Spodoptera/frugiperda-corn/polypeptide/GSSPFG00007417001-PA?pane=homology	4;4		+		0.224188	-0.213835	-0.438024	-0.325929	1.134	1.1421	2.22383	25.85	26.0276	25.7984	25.7075	25.5465	25.7494	25.9991	26.1435	26.175	4	4	38.3	0	12.641	4	4	2	3	2	1	3	1	4
GSSPFG00019108001-PA	GSSPFG00019108001-PA	coatomer subunit alpha		https://bipaa.genouest.org/sp/spodoptera_frugiperda_pub/feature/Spodoptera/frugiperda-corn/polypeptide/GSSPFG00019108001-PA?pane=homology	35				0.165147	-0.24133	-0.406478	-0.323904	0.482993	0.310491	0.585766	30.0758	29.9355	30.3314	30.0383	29.7629	30.0461	29.8543	30.3356	30.8768	35	35	68.3	0	268.51	48	38	42	36	34	40	33	50	58
GSSPFG00033087001-PA	GSSPFG00033087001-PA	coatomer subunit alpha		https://bipaa.genouest.org/sp/spodoptera_frugiperda_pub/feature/Spodoptera/frugiperda-corn/polypeptide/GSSPFG00033087001-PA?pane=homology	13				0.2379	-0.202763	-0.440663	-0.321713	1.03579	0.244856	0.582423	28.2907	28.1241	28.2413	28.0001	27.8059	28.1364	27.8061	28.5561	28.9021	13	13	60.3	0	42.111	14	10	13	8	7	6	8	15	15
GSSPFG00014452001-PA	GSSPFG00014452001-PA	phosphoacetylglucosamine mutase		https://bipaa.genouest.org/sp/spodoptera_frugiperda_pub/feature/Spodoptera/frugiperda-corn/polypeptide/GSSPFG00014452001-PA?pane=homology	7				-0.0716788	-0.357181	-0.285502	-0.321342	0.281867	1.53869	1.44825	26.4949	26.2608	26.5189	26.4948	26.6029	26.3919	26.7502	26.6827	26.9132	7	7	45	0	28.089	7	7	5	6	6	6	7	8	8
GSSPFG00021081001-PA	GSSPFG00021081001-PA	protein mago nashi homolog		https://bipaa.genouest.org/sp/spodoptera_frugiperda_pub/feature/Spodoptera/frugiperda-corn/polypeptide/GSSPFG00021081001-PA?pane=homology	4				0.159993	-0.238356	-0.398348	-0.318352	0.596576	0.461432	0.841277	25.0797	24.8998	24.7725	24.6981	24.6577	24.9163	24.8165	25.5234	25.1272	4	4	34.7	0	6.6353	4	3	1	3	1	1	3	3	3
GSSPFG00024020001-PA;GSSPFG00016260001-PA;GSSPFG00003301001-PA	GSSPFG00003301001-PA	lactoylglutathione lyase		https://bipaa.genouest.org/sp/spodoptera_frugiperda_pub/feature/Spodoptera/frugiperda-corn/polypeptide/GSSPFG00003301001-PA?pane=homology	8;8;8			+	-0.00477727	-0.317422	-0.312644	-0.315033	0.0130426	2.4126	1.26737	27.4124	27.2622	27.3737	27.3866	27.1454	27.5307	27.6158	27.6738	27.711	8	8	53.7	0	29.659	8	4	7	3	4	8	7	9	11
GSSPFG00030720001-PA	GSSPFG00030720001-PA	uncharacterized protein loc657396 isoform x1		https://bipaa.genouest.org/sp/spodoptera_frugiperda_pub/feature/Spodoptera/frugiperda-corn/polypeptide/GSSPFG00030720001-PA?pane=homology	5				0.561169	-0.0337537	-0.594922	-0.314338	0.264915	0.0403677	0.282287	24.5971	24.0843	24.7198	NaN	24.9828	24.446	24.3049	24.9153	24.2823	5	5	21.8	0	8.2054	3	1	2	2	2	2	1	2	1
GSSPFG00029850001-PA	GSSPFG00029850001-PA	calmodulin isoform x2		https://bipaa.genouest.org/sp/spodoptera_frugiperda_pub/feature/Spodoptera/frugiperda-corn/polypeptide/GSSPFG00029850001-PA?pane=homology	1				-0.067606	-0.346574	-0.278968	-0.312771	0.028241	0.621372	0.130958	23.796	24.4773	23.845	25.2521	24.4359	NaN	24.221	24.6229	24.314	1	1	11.6	0	7.9124	1	2	1	2	2	0	1	1	2
GSSPFG00025473001.1-PA	GSSPFG00025473001.1-PA		gi|1274118945|ref|XP_022822052.1|_2.600e-303_97.16_beta-catenin-like protein 1 [Spodoptera litura]	https://bipaa.genouest.org/sp/spodoptera_frugiperda_pub/feature/Spodoptera/frugiperda-corn/polypeptide/GSSPFG00025473001.1-PA?pane=homology	7				0.801837	0.0894508	-0.712386	-0.311468	0.454787	0.575873	0.395565	24.3428	24.2022	24.2581	24.2399	24.2096	NaN	24.2626	24.0728	24.1995	7	7	15.8	0	12.579	5	3	2	2	2	0	2	1	3
GSSPFG00029209001-PA	GSSPFG00029209001-PA	porphobilinogen deaminase		https://bipaa.genouest.org/sp/spodoptera_frugiperda_pub/feature/Spodoptera/frugiperda-corn/polypeptide/GSSPFG00029209001-PA?pane=homology	11				0.0203025	-0.298052	-0.318355	-0.308203	0.0760229	1.21723	2.00114	28.0452	27.7406	27.9833	27.9082	27.8774	27.9226	28.1332	28.1757	28.3544	11	11	73	0	83.006	19	14	14	12	11	13	13	13	13
GSSPFG00005380001-PA	GSSPFG00005380001-PA	acyl- -binding domain-containing protein 6		https://bipaa.genouest.org/sp/spodoptera_frugiperda_pub/feature/Spodoptera/frugiperda-corn/polypeptide/GSSPFG00005380001-PA?pane=homology	3				0.56095	-0.0268173	-0.587767	-0.307292	0.707145	0.0476832	0.649387	24.016	23.9577	23.952	23.8011	23.7498	NaN	NaN	24.3677	23.9181	3	3	16.4	0	8.7875	1	1	1	1	1	0	1	2	2
GSSPFG00008924001.3-PA	GSSPFG00008924001.3-PA	ubiquitin-conjugating enzyme e2-17 kda		https://bipaa.genouest.org/sp/spodoptera_frugiperda_pub/feature/Spodoptera/frugiperda-corn/polypeptide/GSSPFG00008924001.3-PA?pane=homology	4				-0.0211004	-0.317633	-0.296532	-0.307083	0.105139	1.01419	1.08322	28.3125	28.1962	28.0644	28.1927	28.2225	28.2211	28.7213	28.5268	28.2779	4	4	55	0	25.152	7	4	3	4	4	3	4	5	3
GSSPFG00014766001-PA	GSSPFG00014766001-PA	ubiquitin-protein ligase e3a		https://bipaa.genouest.org/sp/spodoptera_frugiperda_pub/feature/Spodoptera/frugiperda-corn/polypeptide/GSSPFG00014766001-PA?pane=homology	4				1.36029	0.374063	-0.986222	-0.30608	0.828119	1.3893	0.582126	24.4222	24.3487	24.0571	24.0885	NaN	NaN	23.84	23.8483	24.0174	4	3	8.5	0	13.393	3	3	1	2	0	0	1	0	0
GSSPFG00009048001.3-PA	GSSPFG00009048001.3-PA	peroxiredoxin-6		https://bipaa.genouest.org/sp/spodoptera_frugiperda_pub/feature/Spodoptera/frugiperda-corn/polypeptide/GSSPFG00009048001.3-PA?pane=homology	2			+	-0.206549	-0.409027	-0.202478	-0.305752	0.393318	2.16347	0.378359	28.8983	28.7968	28.7251	29.1409	28.5921	29.3068	29.1941	29.1208	29.3324	2	2	27.7	0	91.425	11	12	11	7	8	8	13	12	11
GSSPFG00020627001-PA;GSSPFG00006856001-PA	GSSPFG00020627001-PA	dj-1 beta		https://bipaa.genouest.org/sp/spodoptera_frugiperda_pub/feature/Spodoptera/frugiperda-corn/polypeptide/GSSPFG00020627001-PA?pane=homology	14;11				0.0756346	-0.267913	-0.343547	-0.30573	0.259125	1.77449	1.49472	29.0412	28.8694	29.047	28.7097	28.9973	29.0237	29.2383	29.2029	29.3202	14	14	64.8	0	229.81	19	16	18	12	21	20	19	18	20
GSSPFG00032250001-PA	GSSPFG00032250001-PA	adp-ribosylation factor 1		https://bipaa.genouest.org/sp/spodoptera_frugiperda_pub/feature/Spodoptera/frugiperda-corn/polypeptide/GSSPFG00032250001-PA?pane=homology	16			+	-0.322742	-0.466361	-0.143619	-0.30499	1.84399	2.31313	0.742628	31.0751	31.2315	31.2188	31.3819	31.5795	31.5322	31.6087	31.7682	31.5476	16	12	86.3	0	268.11	40	49	43	53	65	42	62	69	57
GSSPFG00006085001-PA	GSSPFG00006085001-PA	coatomer subunit zeta-1 isoform x2		https://bipaa.genouest.org/sp/spodoptera_frugiperda_pub/feature/Spodoptera/frugiperda-corn/polypeptide/GSSPFG00006085001-PA?pane=homology	3				0.222101	-0.193892	-0.415993	-0.304943	0.529231	0.360637	1.0804	26.7657	26.2864	26.2811	26.0975	26.1694	26.4	26.3474	26.6843	26.8831	3	3	25.1	0	61.121	7	4	5	2	3	3	5	6	7
GSSPFG00029352001-PA	GSSPFG00029352001-PA	neutral alpha-glucosidase ab		https://bipaa.genouest.org/sp/spodoptera_frugiperda_pub/feature/Spodoptera/frugiperda-corn/polypeptide/GSSPFG00029352001-PA?pane=homology	5				0.0743898	-0.267142	-0.341532	-0.304337	0.249415	0.776557	1.47803	25.8526	25.6737	25.4464	25.5837	25.5619	25.604	25.8831	25.7647	26.1263	5	3	56.6	0	11.876	4	4	3	5	3	3	6	5	6
GSSPFG00005248001-PA;GSSPFG00029176001-PA	GSSPFG00005248001-PA	charged multivesicular body protein 4c		https://bipaa.genouest.org/sp/spodoptera_frugiperda_pub/feature/Spodoptera/frugiperda-corn/polypeptide/GSSPFG00005248001-PA?pane=homology	9;8				-0.430684	-0.514868	-0.0841834	-0.299526	1.74291	0.975101	0.115802	26.0613	25.9859	25.9096	26.5133	26.5241	26.2114	26.4421	26.1109	26.9484	9	9	43.5	0	122.71	5	4	3	5	4	5	6	4	7
GSSPFG00032064001-PA	GSSPFG00032064001-PA	ap-3 complex subunit beta-2		https://bipaa.genouest.org/sp/spodoptera_frugiperda_pub/feature/Spodoptera/frugiperda-corn/polypeptide/GSSPFG00032064001-PA?pane=homology	19				0.101252	-0.247864	-0.349116	-0.29849	0.190291	0.626865	1.58989	27.703	27.5682	27.116	27.5311	27.3673	27.1851	27.7354	27.6924	27.7031	19	19	44	0	51.845	18	15	12	12	10	6	20	18	18
GSSPFG00027899001-PA	GSSPFG00027899001-PA	sorting nexin-20 isoform x1		https://bipaa.genouest.org/sp/spodoptera_frugiperda_pub/feature/Spodoptera/frugiperda-corn/polypeptide/GSSPFG00027899001-PA?pane=homology	3				1.1833	0.293317	-0.889987	-0.298335	0.521769	0.823807	0.372475	24.1564	24.4836	24.2659	NaN	24.0401	NaN	24.1884	23.7465	24.091	3	3	25	0	15.431	1	2	0	0	0	0	3	0	1
GSSPFG00013784001-PA	GSSPFG00013784001-PA	cystathionine beta-synthase		https://bipaa.genouest.org/sp/spodoptera_frugiperda_pub/feature/Spodoptera/frugiperda-corn/polypeptide/GSSPFG00013784001-PA?pane=homology	12		+		0.193317	-0.200899	-0.394217	-0.297558	0.836665	0.776347	1.73063	28.4265	28.2328	28.1298	28.171	28.0829	27.9552	28.4661	28.6041	28.3215	12	7	70.3	0	72.363	15	10	12	13	11	9	15	15	12
GSSPFG00002030001.1-PA	GSSPFG00002030001.1-PA		gi|1274122723|ref|XP_022825537.1|_3.900e-221_98.99_PCI domain-containing protein 2 homolog [Spodopter...	https://bipaa.genouest.org/sp/spodoptera_frugiperda_pub/feature/Spodoptera/frugiperda-corn/polypeptide/GSSPFG00002030001.1-PA?pane=homology	2				-0.506243	-0.550589	-0.0443452	-0.297467	0.430054	0.322966	0.0299398	22.8128	NaN	NaN	22.5984	22.8039	22.8539	NaN	NaN	22.8073	2	2	4.8	0.0082564	1.9858	2	1	0	0	1	0	0	1	1
GSSPFG00003877001-PA	GSSPFG00003877001-PA		gi|1274129381|ref|XP_022829189.1|_5.900e-208_93.31_caprin homolog [Spodoptera litura]	https://bipaa.genouest.org/sp/spodoptera_frugiperda_pub/feature/Spodoptera/frugiperda-corn/polypeptide/GSSPFG00003877001-PA?pane=homology	5				-0.072361	-0.332012	-0.259651	-0.295832	0.185264	0.361373	0.275523	25.2239	25.1148	24.8412	25.3076	24.976	25.1133	25.6399	25.8642	24.6717	5	5	9.9	0	7.6361	2	2	1	1	1	1	5	2	0
GSSPFG00015825001.2-PA	GSSPFG00015825001.2-PA		gi|1274110060|ref|XP_022819788.1|_3.000e-125_96.40_plasminogen activator inhibitor 1 RNA-binding prot...	https://bipaa.genouest.org/sp/spodoptera_frugiperda_pub/feature/Spodoptera/frugiperda-corn/polypeptide/GSSPFG00015825001.2-PA?pane=homology	13				0.00512568	-0.292391	-0.297517	-0.294954	0.0167153	0.941973	1.23684	27.2208	27.1157	26.8931	27.0275	27.0533	27.1335	27.3583	27.5617	27.1868	13	13	34.9	0	44.764	9	5	6	8	7	5	11	11	10
GSSPFG00026205001-PA	GSSPFG00026205001-PA		gi|1274112702|ref|XP_022821244.1|_4.300e-213_94.01_venom acid phosphatase Acph-1-like [Spodoptera lit...	https://bipaa.genouest.org/sp/spodoptera_frugiperda_pub/feature/Spodoptera/frugiperda-corn/polypeptide/GSSPFG00026205001-PA?pane=homology	22				0.078001	-0.255218	-0.333219	-0.294218	0.0747864	0.421941	0.426757	31.6735	32.378	32.2007	31.9451	31.5212	32.5519	32.057	32.5554	32.4053	22	2	58.4	0	323.31	76	80	78	77	58	77	82	90	85
GSSPFG00002795001-PA	GSSPFG00002795001-PA	wd repeat and fyve domain-containing protein 2		https://bipaa.genouest.org/sp/spodoptera_frugiperda_pub/feature/Spodoptera/frugiperda-corn/polypeptide/GSSPFG00002795001-PA?pane=homology	11				0.164515	-0.211556	-0.376071	-0.293814	0.773756	0.915757	1.6641	26.8641	26.6115	26.7303	26.5261	26.4867	26.6995	26.8214	26.925	27.0941	11	11	28.8	0	23.053	10	5	5	7	4	5	7	9	7
GSSPFG00013751001-PA	GSSPFG00013751001-PA	casein kinase i alpha		https://bipaa.genouest.org/sp/spodoptera_frugiperda_pub/feature/Spodoptera/frugiperda-corn/polypeptide/GSSPFG00013751001-PA?pane=homology	3				-0.352691	-0.469731	-0.11704	-0.293386	0.300745	0.452919	0.272532	23.7639	23.8644	NaN	23.4511	24.0325	23.6829	23.7991	23.8139	23.9046	3	3	8.8	0	5.0158	3	3	1	2	0	0	2	3	3
GSSPFG00000979001-PA	GSSPFG00000979001-PA	aldehyde dehydrogenase		https://bipaa.genouest.org/sp/spodoptera_frugiperda_pub/feature/Spodoptera/frugiperda-corn/polypeptide/GSSPFG00000979001-PA?pane=homology	7				0.799011	0.108265	-0.690746	-0.291241	2.28269	0.0756724	0.609288	27.7268	28.0183	27.943	26.9644	27.0006	27.326	27.5576	28.7372	27.0685	7	4	47.8	0	99.98	9	10	9	6	6	6	10	10	8
GSSPFG00015621001.1-PA	GSSPFG00015621001.1-PA	nuclear cap-binding protein subunit 1		https://bipaa.genouest.org/sp/spodoptera_frugiperda_pub/feature/Spodoptera/frugiperda-corn/polypeptide/GSSPFG00015621001.1-PA?pane=homology	11		+		0.195567	-0.192263	-0.38783	-0.290046	0.423086	0.418159	2.77572	26.4537	25.844	26.3873	26.0408	26.0977	25.9598	26.3568	26.4409	26.464	11	11	18.8	0	37.55	7	4	7	5	5	2	9	7	8
GSSPFG00003986001-PA	GSSPFG00003986001-PA	phosphoacetylglucosamine mutase		https://bipaa.genouest.org/sp/spodoptera_frugiperda_pub/feature/Spodoptera/frugiperda-corn/polypeptide/GSSPFG00003986001-PA?pane=homology	3				-0.278449	-0.429223	-0.150775	-0.289999	1.05654	1.18913	0.454805	25.1332	24.8885	24.7623	25.3176	25.1165	25.1852	25.1666	25.2989	25.606	3	3	40	0	6.2207	4	2	2	3	1	2	2	2	2
GSSPFG00001292001-PA	GSSPFG00001292001-PA	probable protein phosphatase cg10417		https://bipaa.genouest.org/sp/spodoptera_frugiperda_pub/feature/Spodoptera/frugiperda-corn/polypeptide/GSSPFG00001292001-PA?pane=homology	11				0.440289	-0.0687644	-0.509054	-0.288909	0.634347	0.0958646	1.04345	27.6465	27.7007	26.9679	27.2619	27.1394	26.5929	27.4012	27.7093	27.4109	11	11	20.6	0	59.661	12	13	9	10	9	4	13	14	11
GSSPFG00011106001-PA	GSSPFG00011106001-PA	squamous cell carcinoma antigen recognized by t-cells 3-like		https://bipaa.genouest.org/sp/spodoptera_frugiperda_pub/feature/Spodoptera/frugiperda-corn/polypeptide/GSSPFG00011106001-PA?pane=homology	2				1.59274	0.508112	-1.08462	-0.288254	1.8298	0.370552	0.730442	23.7433	23.769	23.4772	NaN	NaN	NaN	23.6935	NaN	23.7489	2	2	13.1	0	4.841	2	0	0	0	0	0	1	1	1
GSSPFG00022516001-PA	GSSPFG00022516001-PA		gi|1274110960|ref|XP_022820282.1|_2.100e-55_70.24_NECAP-like protein CG9132 [Spodoptera litura]	https://bipaa.genouest.org/sp/spodoptera_frugiperda_pub/feature/Spodoptera/frugiperda-corn/polypeptide/GSSPFG00022516001-PA?pane=homology	9				-0.0295353	-0.302863	-0.273328	-0.288096	0.134189	1.971	1.3567	28.8947	28.9102	28.8036	29.0283	28.8968	28.7721	29.177	29.0693	29.2709	9	9	51.8	0	247.76	14	16	13	14	11	12	17	17	20
GSSPFG00024494001-PA	GSSPFG00024494001-PA	atp-citrate synthase isoform x1		https://bipaa.genouest.org/sp/spodoptera_frugiperda_pub/feature/Spodoptera/frugiperda-corn/polypeptide/GSSPFG00024494001-PA?pane=homology	9				0.197198	-0.188045	-0.385242	-0.286643	0.656894	0.435044	1.38267	28.1693	28.1764	27.7713	27.8318	27.8862	27.8073	28.4628	28.1951	28.0232	9	9	58.2	0	33.679	16	12	7	12	9	8	11	18	13
GSSPFG00032773001-PA	GSSPFG00032773001-PA	ribonuclease mitochondrial isoform x1		https://bipaa.genouest.org/sp/spodoptera_frugiperda_pub/feature/Spodoptera/frugiperda-corn/polypeptide/GSSPFG00032773001-PA?pane=homology	2				-0.923318	-0.745429	0.17789	-0.28377	0.710028	0.550476	0.572659	23.9909	24.1415	NaN	24.5604	24.3142	24.3331	24.4359	24.0478	24.1904	2	2	11.7	0	15.133	2	1	0	0	1	0	1	2	1
GSSPFG00011576001.1-PA	GSSPFG00011576001.1-PA	bis(5 -nucleosyl)-tetraphosphatase		https://bipaa.genouest.org/sp/spodoptera_frugiperda_pub/feature/Spodoptera/frugiperda-corn/polypeptide/GSSPFG00011576001.1-PA?pane=homology	6				0.0315723	-0.264629	-0.296202	-0.280416	0.0528914	0.441214	0.744522	26.3775	25.9596	25.7133	26.1148	25.9574	25.8835	26.0241	26.6009	26.2194	6	6	62.9	0	14.417	7	3	2	3	2	1	5	7	3
GSSPFG00009522001.1-PA	GSSPFG00009522001.1-PA	aldehyde dehydrogenase		https://bipaa.genouest.org/sp/spodoptera_frugiperda_pub/feature/Spodoptera/frugiperda-corn/polypeptide/GSSPFG00009522001.1-PA?pane=homology	17				0.108112	-0.224985	-0.333097	-0.279041	0.336681	0.768004	1.08154	28.0987	28.3829	28.1632	27.9798	28.0346	28.3061	28.2544	28.4517	28.6136	17	16	11.1	0	208.88	17	14	12	12	11	15	11	13	14
GSSPFG00032261001-PA	GSSPFG00032261001-PA	mitochondrial-processing peptidase subunit beta		https://bipaa.genouest.org/sp/spodoptera_frugiperda_pub/feature/Spodoptera/frugiperda-corn/polypeptide/GSSPFG00032261001-PA?pane=homology	3				-0.222738	-0.389795	-0.167058	-0.278427	0.253738	0.750616	0.167237	22.9218	NaN	NaN	NaN	NaN	NaN	23.3934	22.7129	23.0222	3	3	7.7	0	2.8726	0	0	0	0	0	0	3	0	0
GSSPFG00002831001-PA	GSSPFG00002831001-PA		gi|1274124152|ref|XP_022826311.1|_1.600e-67_99.40_uncharacterized protein CG16817-like [Spodoptera l...	https://bipaa.genouest.org/sp/spodoptera_frugiperda_pub/feature/Spodoptera/frugiperda-corn/polypeptide/GSSPFG00002831001-PA?pane=homology	6				0.420149	-0.0674203	-0.487569	-0.277495	1.49059	0.103723	1.09019	27.8019	27.7019	27.4105	27.2798	27.27	27.104	27.5736	28.1028	27.44	6	6	41.9	0	41.631	7	4	5	6	5	2	8	12	9
GSSPFG00030196001-PA	GSSPFG00030196001-PA	glucose dehydrogenase		https://bipaa.genouest.org/sp/spodoptera_frugiperda_pub/feature/Spodoptera/frugiperda-corn/polypeptide/GSSPFG00030196001-PA?pane=homology	8			+	-1.52491	-1.03946	0.485454	-0.277003	2.89317	3.11861	1.22944	30.5494	30.3526	30.6343	32.1126	31.7131	32.2853	31.5951	31.6547	31.4048	8	4	24.8	0	153.31	12	12	12	19	13	18	13	19	21
GSSPFG00016016001-PA	GSSPFG00016016001-PA	hexokinase		https://bipaa.genouest.org/sp/spodoptera_frugiperda_pub/feature/Spodoptera/frugiperda-corn/polypeptide/GSSPFG00016016001-PA?pane=homology	19				0.145852	-0.203767	-0.349618	-0.276693	1.45098	1.07804	1.6531	29.5417	29.4984	29.4741	29.2754	29.4126	29.3885	29.7736	29.8149	29.5369	19	19	76.5	0	268.46	29	26	23	27	26	28	31	38	25
GSSPFG00027604001-PA	GSSPFG00027604001-PA	uroporphyrinogen decarboxylase isoform x2		https://bipaa.genouest.org/sp/spodoptera_frugiperda_pub/feature/Spodoptera/frugiperda-corn/polypeptide/GSSPFG00027604001-PA?pane=homology	16				-0.0616322	-0.305578	-0.243945	-0.274761	0.307874	1.10935	0.799341	29.39	29.2442	29.3101	29.3485	29.2717	29.509	29.3772	29.7161	29.7677	16	16	38.8	0	323.31	25	24	24	23	22	27	24	24	32
GSSPFG00031588001-PA	GSSPFG00031588001-PA	phosphomannomutase 1-like		https://bipaa.genouest.org/sp/spodoptera_frugiperda_pub/feature/Spodoptera/frugiperda-corn/polypeptide/GSSPFG00031588001-PA?pane=homology	20				0.0177466	-0.263478	-0.281225	-0.272351	0.0857398	1.18725	1.25836	30.9706	31.0563	30.8785	31.0027	30.8458	31.0037	31.0655	31.3781	31.2523	20	20	70	0	197.42	52	51	50	49	45	43	57	60	54
GSSPFG00024520001-PA	GSSPFG00024520001-PA	rwd domain-containing protein 1		https://bipaa.genouest.org/sp/spodoptera_frugiperda_pub/feature/Spodoptera/frugiperda-corn/polypeptide/GSSPFG00024520001-PA?pane=homology	3				0.169079	-0.184944	-0.354022	-0.269483	0.465739	0.862011	1.01509	25.7342	25.5778	25.5263	25.5181	25.6475	25.1655	25.7036	25.952	25.7376	3	3	26.9	0	15.689	4	5	3	4	2	3	4	4	3
GSSPFG00000735001-PA	GSSPFG00000735001-PA	charged multivesicular body protein 5		https://bipaa.genouest.org/sp/spodoptera_frugiperda_pub/feature/Spodoptera/frugiperda-corn/polypeptide/GSSPFG00000735001-PA?pane=homology	2				0.187515	-0.174522	-0.362036	-0.268279	0.0848727	0.122843	0.234784	24.3006	NaN	24.1962	24.2758	24.0153	NaN	23.7064	24.0722	23.9702	2	2	11	0	2.7629	2	1	1	2	1	0	3	2	1
GSSPFG00032457001-PA	GSSPFG00032457001-PA	malignant t-cell-amplified sequence 1 homolog		https://bipaa.genouest.org/sp/spodoptera_frugiperda_pub/feature/Spodoptera/frugiperda-corn/polypeptide/GSSPFG00032457001-PA?pane=homology	8				0.193323	-0.1716	-0.364923	-0.268261	0.396934	0.377139	1.24974	27.4802	26.9348	26.9903	26.7886	26.8789	27.158	27.151	27.3514	27.4178	8	8	52.3	0	87.05	8	9	8	6	9	8	10	7	7
GSSPFG00017747001-PA	GSSPFG00017747001-PA	regulator of nonsense transcripts 1		https://bipaa.genouest.org/sp/spodoptera_frugiperda_pub/feature/Spodoptera/frugiperda-corn/polypeptide/GSSPFG00017747001-PA?pane=homology	15				0.139132	-0.198546	-0.337678	-0.268112	0.503224	1.07665	1.23638	26.5262	26.6057	26.4217	26.5579	26.3952	26.1831	26.6245	26.6747	26.8501	15	15	18.9	0	40.339	9	7	2	7	3	0	14	7	10
GSSPFG00028592001-PA	GSSPFG00028592001-PA	trna (adenine -n )-methyltransferase non-catalytic subunit trm6		https://bipaa.genouest.org/sp/spodoptera_frugiperda_pub/feature/Spodoptera/frugiperda-corn/polypeptide/GSSPFG00028592001-PA?pane=homology	4				1.13276	0.298517	-0.834243	-0.267863	1.11866	0.60918	0.911688	24.686	24.3352	23.9411	NaN	24.019	NaN	24.0685	24.0657	23.9326	4	4	11.8	0	4.2713	3	2	1	1	1	1	2	1	1
GSSPFG00009045001-PA	GSSPFG00009045001-PA	malate dehydrogenase		https://bipaa.genouest.org/sp/spodoptera_frugiperda_pub/feature/Spodoptera/frugiperda-corn/polypeptide/GSSPFG00009045001-PA?pane=homology	3			+	-0.217164	-0.37566	-0.158496	-0.267078	2.00089	2.09619	0.884564	23.4914	23.5132	23.5707	23.6857	23.8214	23.7196	24.0335	23.7824	23.8864	3	3	12.4	0	5.0955	0	0	0	0	0	0	2	1	1
GSSPFG00035671001.2-PA	GSSPFG00035671001.2-PA	atp-dependent rna helicase isoform a		https://bipaa.genouest.org/sp/spodoptera_frugiperda_pub/feature/Spodoptera/frugiperda-corn/polypeptide/GSSPFG00035671001.2-PA?pane=homology	13				0.149462	-0.191526	-0.340989	-0.266257	0.255661	0.302532	1.29268	26.9474	26.5653	26.1539	26.3455	26.4778	26.3949	26.5393	26.756	26.9459	13	13	51.8	0	46.83	9	3	1	4	4	2	9	6	6
GSSPFG00010521001-PA	GSSPFG00010521001-PA	ankyrin repeat and mynd domain-containing protein 2		https://bipaa.genouest.org/sp/spodoptera_frugiperda_pub/feature/Spodoptera/frugiperda-corn/polypeptide/GSSPFG00010521001-PA?pane=homology	20				0.0662931	-0.232718	-0.299011	-0.265865	0.264101	1.12656	1.8253	28.7562	28.4667	28.5835	28.4587	28.6411	28.5078	28.7394	28.866	28.8991	20	20	68.4	0	123.74	24	16	13	17	18	13	21	27	20
GSSPFG00030647001-PA	GSSPFG00030647001-PA	serine threonine-protein phosphatase 2a activator-like		https://bipaa.genouest.org/sp/spodoptera_frugiperda_pub/feature/Spodoptera/frugiperda-corn/polypeptide/GSSPFG00030647001-PA?pane=homology	8				-0.162945	-0.34608	-0.183135	-0.264607	0.30584	0.740668	1.01554	26.0395	26.5196	26.7416	26.6225	26.6929	26.4741	26.8861	26.7037	26.7491	8	8	47.1	0	28.695	4	6	7	4	4	5	3	2	5
GSSPFG00011405001-PA	GSSPFG00011405001-PA		gi|1274116906|ref|XP_022823557.1|_3.000e-67_98.41_UPF0587 protein GA18326 [Spodoptera litura]	https://bipaa.genouest.org/sp/spodoptera_frugiperda_pub/feature/Spodoptera/frugiperda-corn/polypeptide/GSSPFG00011405001-PA?pane=homology	4				1.09129	0.282559	-0.808726	-0.263083	0.806773	0.240434	0.450181	25.0274	25.1772	24.9631	NaN	NaN	25.2093	25.2552	NaN	25.2089	4	4	28.2	0	6.7668	0	1	2	0	0	1	1	1	2
GSSPFG00025519001-PA	GSSPFG00025519001-PA	adenylosuccinate synthetase isozyme 2-like		https://bipaa.genouest.org/sp/spodoptera_frugiperda_pub/feature/Spodoptera/frugiperda-corn/polypeptide/GSSPFG00025519001-PA?pane=homology	2				0.154917	-0.185038	-0.339955	-0.262497	0.841054	0.508129	0.965049	27.428	27.2485	27.3129	27.1218	27.3089	27.094	27.5633	27.748	27.2332	2	2	26	0	9.6508	4	4	4	4	3	3	4	5	4
GSSPFG00001148001-PA;GSSPFG00030138001-PA	GSSPFG00001148001-PA	protein sly1 homolog		https://bipaa.genouest.org/sp/spodoptera_frugiperda_pub/feature/Spodoptera/frugiperda-corn/polypeptide/GSSPFG00001148001-PA?pane=homology	5;3				-0.726102	-0.625181	0.100922	-0.26213	0.420865	0.348648	0.208935	25.0373	24.7556	NaN	25.0426	24.9619	24.6931	24.7469	24.5604	25.0876	5	5	12.3	0	15.176	2	0	0	1	0	0	2	1	3
GSSPFG00012869001.2-PA	GSSPFG00012869001.2-PA	baculoviral iap repeat-containing protein 6 isoform x1		https://bipaa.genouest.org/sp/spodoptera_frugiperda_pub/feature/Spodoptera/frugiperda-corn/polypeptide/GSSPFG00012869001.2-PA?pane=homology	5				-0.0369835	-0.27825	-0.241266	-0.259758	0.0428532	0.160534	0.154141	24.0068	NaN	24.3111	23.8528	24.0223	23.8847	NaN	23.9417	25.2623	5	5	6	0	10.475	1	0	1	1	0	0	0	0	4
GSSPFG00020519001-PA;GSSPFG00011968001-PA	GSSPFG00020519001-PA		gi|1274108295|ref|XP_022818820.1|_1.900e-173_100.00_cleavage stimulation factor subunit 1 [Spodoptera ...	https://bipaa.genouest.org/sp/spodoptera_frugiperda_pub/feature/Spodoptera/frugiperda-corn/polypeptide/GSSPFG00020519001-PA?pane=homology	3;2				0.0460517	-0.234069	-0.28012	-0.257095	0.0850002	0.640953	1.01045	24.5479	24.0489	24.1394	24.4201	24.147	24.0309	24.4298	24.5991	24.4095	3	3	8.8	0	6.8913	4	1	3	2	1	0	2	2	2
GSSPFG00024714001-PA	GSSPFG00024714001-PA	l-xylulose reductase		https://bipaa.genouest.org/sp/spodoptera_frugiperda_pub/feature/Spodoptera/frugiperda-corn/polypeptide/GSSPFG00024714001-PA?pane=homology	11				0.0826283	-0.215533	-0.298161	-0.256847	0.360055	1.14687	1.10016	30.1915	30.2433	30.2527	30.305	29.9805	30.1542	30.2896	30.4568	30.5878	11	11	82.7	0	104.63	24	23	22	22	17	20	24	31	29
GSSPFG00017835001.1-PA	GSSPFG00017835001.1-PA	elongator complex protein 2		https://bipaa.genouest.org/sp/spodoptera_frugiperda_pub/feature/Spodoptera/frugiperda-corn/polypeptide/GSSPFG00017835001.1-PA?pane=homology	12				0.234694	-0.138469	-0.373163	-0.255816	0.706347	0.3914	1.01128	25.7372	26.0159	25.9793	25.9105	25.4893	25.6285	25.9467	26.2903	25.9107	12	12	23.4	0	29.55	6	7	6	4	1	2	7	7	8
GSSPFG00022126001-PA	GSSPFG00022126001-PA	squamous cell carcinoma antigen recognized by t-cells 3-like isoform x2		https://bipaa.genouest.org/sp/spodoptera_frugiperda_pub/feature/Spodoptera/frugiperda-corn/polypeptide/GSSPFG00022126001-PA?pane=homology	1				0.355169	-0.075098	-0.430267	-0.252683	0.777061	0.116332	1.44014	24.0439	23.8169	23.3628	23.2924	23.5122	23.3535	23.6405	24.0519	23.7564	1	1	9.3	0	4.0438	1	0	0	1	0	0	1	2	1
GSSPFG00017881001.1-PA	GSSPFG00017881001.1-PA		gi|1274099570|ref|XP_022835108.1|_1.200e-239_94.55_protein yellow-like [Spodoptera litura]	https://bipaa.genouest.org/sp/spodoptera_frugiperda_pub/feature/Spodoptera/frugiperda-corn/polypeptide/GSSPFG00017881001.1-PA?pane=homology	16				0.0400016	-0.228838	-0.26884	-0.248839	0.0363686	0.34218	0.394193	28.0565	28.9459	28.5528	28.3378	28.0982	28.9992	28.6048	28.6924	28.9446	16	16	56	0	149.51	15	17	14	12	12	18	16	21	20
GSSPFG00028759001.1-PA	GSSPFG00028759001.1-PA		gi|1274120065|ref|XP_022828036.1|_0.000e+0_88.51_E3 SUMO-protein ligase RanBP2-like [Spodoptera lit...	https://bipaa.genouest.org/sp/spodoptera_frugiperda_pub/feature/Spodoptera/frugiperda-corn/polypeptide/GSSPFG00028759001.1-PA?pane=homology	10				-0.832118	-0.663893	0.168224	-0.247834	0.36818	0.263992	0.134553	25.3431	NaN	24.8614	25.1576	25.3268	24.5938	24.2484	24.703	25.6223	10	10	4.3	0	20.104	6	1	0	4	2	0	0	0	5
GSSPFG00019604001-PA	GSSPFG00019604001-PA	protein transport protein sec24a		https://bipaa.genouest.org/sp/spodoptera_frugiperda_pub/feature/Spodoptera/frugiperda-corn/polypeptide/GSSPFG00019604001-PA?pane=homology	27				0.122484	-0.18376	-0.306243	-0.245001	0.485339	1.23841	1.63391	28.6103	28.5058	28.3712	28.5437	28.2849	28.2913	28.6802	28.6933	28.6652	27	2	50	0	119.71	29	26	22	24	16	14	31	25	32
GSSPFG00007910001-PA	GSSPFG00007910001-PA	fatty acid-binding		https://bipaa.genouest.org/sp/spodoptera_frugiperda_pub/feature/Spodoptera/frugiperda-corn/polypeptide/GSSPFG00007910001-PA?pane=homology	3				0.191104	-0.147832	-0.338935	-0.243383	0.348568	0.363153	0.53248	24.7554	24.6934	24.6476	24.3939	24.9422	24.1869	24.6631	25.1801	24.6967	3	3	31.1	0	7.9139	3	3	2	2	3	1	3	4	2
GSSPFG00025949001.2-PA;GSSPFG00025950001-PA;GSSPFG00031979001-PA	GSSPFG00025949001.2-PA	e3 ubiquitin-protein ligase ubr2		https://bipaa.genouest.org/sp/spodoptera_frugiperda_pub/feature/Spodoptera/frugiperda-corn/polypeptide/GSSPFG00025949001.2-PA?pane=homology	13;2;1				-0.0492706	-0.267365	-0.218094	-0.24273	0.130015	0.648448	0.51798	25.6802	25.4305	25.348	25.6635	25.3452	25.5979	25.4394	25.9247	25.8968	13	3	12.7	0	26.526	3	1	1	1	1	1	2	6	9
GSSPFG00020912001-PA	GSSPFG00020912001-PA	adenylosuccinate synthetase		https://bipaa.genouest.org/sp/spodoptera_frugiperda_pub/feature/Spodoptera/frugiperda-corn/polypeptide/GSSPFG00020912001-PA?pane=homology	6				0.232018	-0.123952	-0.35597	-0.239961	1.00407	0.316772	1.03355	28.1058	28.0592	27.8612	27.6829	27.9322	27.715	28.2011	28.3363	27.8606	6	6	50	0	65.873	10	7	7	11	10	10	11	10	9
GSSPFG00025875001-PA	GSSPFG00025875001-PA		gi|1274111741|ref|XP_022820717.1|_1.300e-90_99.03_coiled-coil domain-containing protein 25 [Spodopte...	https://bipaa.genouest.org/sp/spodoptera_frugiperda_pub/feature/Spodoptera/frugiperda-corn/polypeptide/GSSPFG00025875001-PA?pane=homology	6				-0.0202649	-0.249846	-0.229581	-0.239714	0.0653535	1.25215	0.959548	26.158	26.0491	26.2667	26.0083	26.2244	26.3019	26.3537	26.5457	26.3239	6	6	48.6	0	27.437	4	3	2	2	4	4	6	6	4
GSSPFG00035687001.2-PA	GSSPFG00035687001.2-PA	stress-induced-phosphoprotein 1		https://bipaa.genouest.org/sp/spodoptera_frugiperda_pub/feature/Spodoptera/frugiperda-corn/polypeptide/GSSPFG00035687001.2-PA?pane=homology	5				0.304299	-0.0863387	-0.390638	-0.238488	0.800398	0.260843	1.53613	27.5774	27.2931	27.1275	27.2425	26.841	27.0015	27.436	27.4249	27.3961	5	5	53.5	0	105.16	6	5	3	4	5	3	6	6	6
GSSPFG00029911001-PA	GSSPFG00029911001-PA	calcium calmodulin-dependent protein kinase type ii alpha chain		https://bipaa.genouest.org/sp/spodoptera_frugiperda_pub/feature/Spodoptera/frugiperda-corn/polypeptide/GSSPFG00029911001-PA?pane=homology	3				-0.427216	-0.449022	-0.0218054	-0.235414	0.204949	0.220997	0.0514159	24.4827	NaN	23.6452	23.9744	NaN	23.7613	23.7607	23.7879	23.7273	3	3	6.7	0	3.8623	4	1	1	0	0	0	1	1	0
GSSPFG00027245001-PA;GSSPFG00020368001-PA;GSSPFG00027246001-PA	GSSPFG00027245001-PA	clathrin heavy chain		https://bipaa.genouest.org/sp/spodoptera_frugiperda_pub/feature/Spodoptera/frugiperda-corn/polypeptide/GSSPFG00027245001-PA?pane=homology	98;93;4				0.257539	-0.104794	-0.362333	-0.233564	1.00683	0.566163	1.41812	31.9596	31.8556	31.7545	31.7442	31.3965	31.6564	31.8654	31.9559	32.0628	98	98	69.5	0	323.31	141	121	121	120	96	107	125	138	134
GSSPFG00029368001.3-PA	GSSPFG00029368001.3-PA	dnaj homolog subfamily a member 2		https://bipaa.genouest.org/sp/spodoptera_frugiperda_pub/feature/Spodoptera/frugiperda-corn/polypeptide/GSSPFG00029368001.3-PA?pane=homology	14				-0.0491517	-0.254445	-0.205294	-0.22987	0.0940742	0.562113	1.24061	28.3446	28.0401	27.7008	28.0865	28.0473	28.0991	28.1379	28.3956	28.3153	14	14	43.2	0	82.089	18	11	9	13	11	14	16	16	18
GSSPFG00009689001.1-PA	GSSPFG00009689001.1-PA	calpain-7-like		https://bipaa.genouest.org/sp/spodoptera_frugiperda_pub/feature/Spodoptera/frugiperda-corn/polypeptide/GSSPFG00009689001.1-PA?pane=homology	5				0.112562	-0.173501	-0.286062	-0.229781	0.723822	0.580925	0.953306	24.2043	24.339	24.2855	24.1975	24.2455	24.0481	24.547	24.1975	24.6048	5	5	7.4	0	9.1913	3	3	2	2	2	1	1	2	5
GSSPFG00021935001-PA	GSSPFG00021935001-PA	glucose-6-phosphate 1-dehydrogenase		https://bipaa.genouest.org/sp/spodoptera_frugiperda_pub/feature/Spodoptera/frugiperda-corn/polypeptide/GSSPFG00021935001-PA?pane=homology	33				0.0466188	-0.206246	-0.252865	-0.229556	0.180413	0.987206	1.8467	30.0176	29.8818	30.1866	30.0324	30.0182	29.8955	30.1589	30.3065	30.2392	33	33	70.5	0	224.67	42	36	38	30	36	32	41	44	49
GSSPFG00000503001-PA	GSSPFG00000503001-PA		gi|1274116729|ref|XP_022823458.1|_0.000e+0_94.64_host cell factor 1 [Spodoptera litura]	https://bipaa.genouest.org/sp/spodoptera_frugiperda_pub/feature/Spodoptera/frugiperda-corn/polypeptide/GSSPFG00000503001-PA?pane=homology	28				0.440129	-0.00799561	-0.448125	-0.22806	1.69763	0.0160074	1.23899	28.0849	27.9732	27.8134	27.6867	27.4679	27.3965	27.7689	27.8767	28.2498	28	28	50.9	0	114.41	17	14	14	14	5	7	14	17	21
GSSPFG00015290001-PA	GSSPFG00015290001-PA	eukaryotic translation initiation factor 4e type 2 isoform x1		https://bipaa.genouest.org/sp/spodoptera_frugiperda_pub/feature/Spodoptera/frugiperda-corn/polypeptide/GSSPFG00015290001-PA?pane=homology	3				-0.000508626	-0.227505	-0.226997	-0.227251	0.0016012	0.58454	0.598868	24.7278	24.4638	24.5479	24.4969	24.716	24.5281	25.1107	24.5988	24.7125	3	3	22.6	0	7.1342	1	1	3	2	1	0	4	3	0
GSSPFG00007039001-PA	GSSPFG00007039001-PA		gi|1274109895|ref|XP_022819697.1|_1.100e-30_97.18_RWD domain-containing protein 4 [Spodoptera litura...	https://bipaa.genouest.org/sp/spodoptera_frugiperda_pub/feature/Spodoptera/frugiperda-corn/polypeptide/GSSPFG00007039001-PA?pane=homology	3				0.316641	-0.0662645	-0.382905	-0.224585	0.350235	0.0808639	0.723646	23.5814	23.3137	NaN	23.19	NaN	NaN	23.2677	23.1826	23.2584	3	3	37.5	0	3.2959	3	2	1	2	1	1	1	1	1
GSSPFG00032244001-PA	GSSPFG00032244001-PA	c3 and pzp-like alpha-2-macroglobulin domain-containing protein 8		https://bipaa.genouest.org/sp/spodoptera_frugiperda_pub/feature/Spodoptera/frugiperda-corn/polypeptide/GSSPFG00032244001-PA?pane=homology	7				-0.225769	-0.33743	-0.111661	-0.224546	0.472235	0.563623	0.23345	27.6395	28.3042	28.1168	28.2671	28.1306	28.3402	28.0885	28.2917	28.6927	7	7	28.9	0	130.2	11	9	8	8	7	7	12	10	14
GSSPFG00034458001.2-PA	GSSPFG00034458001.2-PA	stress-induced-phosphoprotein 1		https://bipaa.genouest.org/sp/spodoptera_frugiperda_pub/feature/Spodoptera/frugiperda-corn/polypeptide/GSSPFG00034458001.2-PA?pane=homology	18		+		0.278318	-0.0825399	-0.360858	-0.221699	0.76141	0.191126	3.10686	29.4463	29.0899	28.8832	28.9283	28.8464	28.8097	29.2017	29.2578	29.2075	18	18	58.5	0	320.04	25	18	16	18	17	13	17	16	20
GSSPFG00000755001.1-PA;GSSPFG00030632001-PA;GSSPFG00030620001-PA	GSSPFG00000755001.1-PA	serine threonine-protein kinase polo		https://bipaa.genouest.org/sp/spodoptera_frugiperda_pub/feature/Spodoptera/frugiperda-corn/polypeptide/GSSPFG00000755001.1-PA?pane=homology	6;4;1				-0.39564	-0.419429	-0.0237891	-0.221609	0.900017	0.99329	0.122034	24.4129	24.6017	23.945	24.6374	24.6692	24.8399	24.7886	24.7538	24.6755	6	5	1.9	0	13.434	5	0	0	2	1	1	3	0	1
GSSPFG00005849001-PA	GSSPFG00005849001-PA	ras-related protein rab6 isoform x2		https://bipaa.genouest.org/sp/spodoptera_frugiperda_pub/feature/Spodoptera/frugiperda-corn/polypeptide/GSSPFG00005849001-PA?pane=homology	12				0.150916	-0.145802	-0.296718	-0.22126	2.37166	0.644167	1.33497	28.707	28.729	28.7493	28.539	28.6176	28.576	28.7438	28.8048	29.0741	12	11	65.2	0	113.58	18	18	15	18	16	14	20	21	18
GSSPFG00007125001.1-PA	GSSPFG00007125001.1-PA	cap-specific mrna (nucleoside-2 -o-)-methyltransferase 1		https://bipaa.genouest.org/sp/spodoptera_frugiperda_pub/feature/Spodoptera/frugiperda-corn/polypeptide/GSSPFG00007125001.1-PA?pane=homology	7				0.0758038	-0.182596	-0.258399	-0.220498	0.501378	0.311428	0.455219	24.7183	24.7222	24.6303	24.5002	24.6471	24.6961	24.8239	24.4882	25.3066	7	7	11.6	0	12.944	2	0	0	0	0	0	3	2	2
GSSPFG00025227001-PA	GSSPFG00025227001-PA	ctp synthase		https://bipaa.genouest.org/sp/spodoptera_frugiperda_pub/feature/Spodoptera/frugiperda-corn/polypeptide/GSSPFG00025227001-PA?pane=homology	10				0.284344	-0.0771281	-0.361472	-0.2193	0.635998	0.172341	1.06221	27.1523	26.9946	26.6513	26.5715	26.9146	26.4591	27.091	27.0938	26.8448	10	10	47.1	0	22.934	11	10	8	8	9	7	11	10	11
GSSPFG00033418001-PA	GSSPFG00033418001-PA	protein ddi1 homolog 2		https://bipaa.genouest.org/sp/spodoptera_frugiperda_pub/feature/Spodoptera/frugiperda-corn/polypeptide/GSSPFG00033418001-PA?pane=homology	8				0.234711	-0.0987453	-0.333456	-0.216101	1.25164	0.52682	1.7627	27.0134	26.804	26.9125	26.7869	26.6736	26.5653	27.0712	26.8968	27.0582	8	8	49.8	0	80.886	10	6	8	4	6	5	9	7	9
GSSPFG00032939001-PA	GSSPFG00032939001-PA	atp-citrate synthase		https://bipaa.genouest.org/sp/spodoptera_frugiperda_pub/feature/Spodoptera/frugiperda-corn/polypeptide/GSSPFG00032939001-PA?pane=homology	9				0.414263	-0.00830205	-0.422565	-0.215434	1.39376	0.0157448	1.1403	28.0265	28.1546	27.8167	27.7111	27.6509	27.393	28.1016	28.197	27.724	9	9	42.5	0	56.1	14	13	10	12	8	9	15	14	11
GSSPFG00011354001-PA	GSSPFG00011354001-PA		gi|1274115831|ref|XP_022822967.1|_5.400e-105_87.66_calcyclin-binding protein [Spodoptera litura]	https://bipaa.genouest.org/sp/spodoptera_frugiperda_pub/feature/Spodoptera/frugiperda-corn/polypeptide/GSSPFG00011354001-PA?pane=homology	10				0.0540091	-0.18823	-0.242239	-0.215234	0.158007	0.623198	1.91305	27.7894	27.7079	27.3772	27.5415	27.5546	27.6165	27.7256	27.8123	27.9014	10	10	57.5	0	95.584	17	16	12	16	14	10	16	16	14
GSSPFG00021960001-PA	GSSPFG00021960001-PA	dihydropyrimidine dehydrogenase		https://bipaa.genouest.org/sp/spodoptera_frugiperda_pub/feature/Spodoptera/frugiperda-corn/polypeptide/GSSPFG00021960001-PA?pane=homology	4				0.701467	0.136613	-0.564854	-0.21412	2.41154	0.150568	0.815488	24.9844	25.1833	24.7937	24.3451	24.2367	24.2752	25.3902	24.8756	24.2857	4	4	19.4	0	20.126	3	3	3	1	2	1	4	4	1
GSSPFG00032934001-PA	GSSPFG00032934001-PA		gi|1274114286|ref|XP_022822117.1|_8.400e-111_96.10_queuosine salvage protein [Spodoptera litura]	https://bipaa.genouest.org/sp/spodoptera_frugiperda_pub/feature/Spodoptera/frugiperda-corn/polypeptide/GSSPFG00032934001-PA?pane=homology	4				-0.0742594	-0.251045	-0.176785	-0.213915	0.31516	0.539712	0.320957	24.5667	24.5174	24.5312	24.5922	24.787	24.459	24.8915	25.0821	24.3949	4	4	25.7	0	9.6933	2	0	2	2	1	0	3	5	1
GSSPFG00029006001-PA	GSSPFG00029006001-PA	carbonyl reductase		https://bipaa.genouest.org/sp/spodoptera_frugiperda_pub/feature/Spodoptera/frugiperda-corn/polypeptide/GSSPFG00029006001-PA?pane=homology	6				-0.134948	-0.281039	-0.146091	-0.213565	1.09807	2.06397	0.86971	29.3969	29.363	29.3344	29.4996	29.4047	29.5949	29.6468	29.5489	29.7417	6	0	74.1	0	227.75	12	10	11	9	6	11	12	8	12
GSSPFG00026535001-PA	GSSPFG00026535001-PA	udp-glucose:glycoprotein glucosyltransferase		https://bipaa.genouest.org/sp/spodoptera_frugiperda_pub/feature/Spodoptera/frugiperda-corn/polypeptide/GSSPFG00026535001-PA?pane=homology	44				0.0402819	-0.189379	-0.229661	-0.20952	0.0631784	0.353387	0.368708	29.179	28.7914	28.8232	29.2469	28.7905	28.6355	29.3702	28.7594	29.2322	44	44	39.3	0	280.79	38	27	27	44	29	18	51	29	42
GSSPFG00015659001.3-PA	GSSPFG00015659001.3-PA	dnaj homolog subfamily a member 1		https://bipaa.genouest.org/sp/spodoptera_frugiperda_pub/feature/Spodoptera/frugiperda-corn/polypeptide/GSSPFG00015659001.3-PA?pane=homology	17				-0.0339743	-0.226332	-0.192357	-0.209344	0.067379	0.554648	1.01397	28.2473	27.7208	27.7771	27.9649	27.8457	28.0365	28.1211	28.2706	28.0324	17	17	55.4	0	88.024	15	11	7	14	11	10	17	18	18
GSSPFG00034053001-PA	GSSPFG00034053001-PA		gi|1274107864|ref|XP_022818580.1|_2.100e-232_85.86_trafficking protein particle complex subunit 12 [S...	https://bipaa.genouest.org/sp/spodoptera_frugiperda_pub/feature/Spodoptera/frugiperda-corn/polypeptide/GSSPFG00034053001-PA?pane=homology	4				1.56943	0.579311	-0.990122	-0.205405	0.726448	1.01011	0.430631	24.8987	24.4555	24.1994	NaN	24.2309	NaN	NaN	23.9652	24.2279	4	4	13.5	0	8.2974	4	1	2	0	0	1	0	0	1
GSSPFG00024606001-PA	GSSPFG00024606001-PA	tubulin--tyrosine ligase-like protein 12		https://bipaa.genouest.org/sp/spodoptera_frugiperda_pub/feature/Spodoptera/frugiperda-corn/polypeptide/GSSPFG00024606001-PA?pane=homology	16				0.18486	-0.11261	-0.297469	-0.205039	0.463291	0.651624	0.819255	26.8776	26.911	26.712	26.7618	26.8534	26.3308	27.0052	26.9826	26.8507	16	16	44.2	0	71.986	5	6	5	3	3	0	8	9	8
GSSPFG00026585001-PA	GSSPFG00026585001-PA	tripeptidyl-peptidase 2 isoform x1		https://bipaa.genouest.org/sp/spodoptera_frugiperda_pub/feature/Spodoptera/frugiperda-corn/polypeptide/GSSPFG00026585001-PA?pane=homology	4				0.242517	-0.0836569	-0.326174	-0.204915	0.361635	0.142259	0.739948	26.6802	26.1179	26.0184	26.3904	25.9484	25.7502	26.2399	26.3419	26.4855	4	4	35	0	15.995	8	7	5	5	5	5	6	6	5
GSSPFG00019875001-PA	GSSPFG00019875001-PA		gi|1573745139|ref|XP_028036721.1|_1.600e-132_80.26_muscle M-line assembly protein unc-89 [Bombyx mand...	https://bipaa.genouest.org/sp/spodoptera_frugiperda_pub/feature/Spodoptera/frugiperda-corn/polypeptide/GSSPFG00019875001-PA?pane=homology	8				0.206658	-0.100241	-0.306899	-0.20357	0.412665	0.173792	0.508317	25.9726	25.6771	25.6278	25.7378	25.7346	25.1852	25.5945	25.7557	26.2281	8	8	36.5	0	22.393	8	4	5	4	4	2	3	6	5
GSSPFG00017176001.1-PA	GSSPFG00017176001.1-PA	glutaredoxin 3		https://bipaa.genouest.org/sp/spodoptera_frugiperda_pub/feature/Spodoptera/frugiperda-corn/polypeptide/GSSPFG00017176001.1-PA?pane=homology	16				-0.117957	-0.261256	-0.143299	-0.202277	0.39003	0.985337	0.388237	32.7446	32.6695	32.535	32.7896	32.5639	32.9494	32.6957	33.0359	33.0013	16	16	61.7	0	200.32	57	46	47	52	47	45	55	53	56
GSSPFG00017069001-PA;GSSPFG00024123001-PA	GSSPFG00017069001-PA		gi|1274105177|ref|XP_022817134.1|_4.500e-99_99.54_protein CDV3 homolog [Spodoptera litura]	https://bipaa.genouest.org/sp/spodoptera_frugiperda_pub/feature/Spodoptera/frugiperda-corn/polypeptide/GSSPFG00017069001-PA?pane=homology	4;2				-0.216979	-0.310018	-0.0930392	-0.201529	0.205375	0.392139	0.0846485	24.5815	24.1216	23.7115	24.3647	24.9076	23.7933	24.4294	24.0779	24.8374	4	4	35.5	0	11.818	3	3	0	2	2	1	3	2	4
GSSPFG00001169001-PA	GSSPFG00001169001-PA	phosphoacetylglucosamine mutase		https://bipaa.genouest.org/sp/spodoptera_frugiperda_pub/feature/Spodoptera/frugiperda-corn/polypeptide/GSSPFG00001169001-PA?pane=homology	6				0.0342045	-0.183873	-0.218077	-0.200975	0.166806	1.07079	1.02598	26.5381	26.4177	26.4547	26.4593	26.3071	26.5414	26.5098	26.7138	26.7384	6	6	36.2	0	28.426	4	3	4	4	3	2	4	4	8
GSSPFG00016032001-PA	GSSPFG00016032001-PA	protein prune homolog		https://bipaa.genouest.org/sp/spodoptera_frugiperda_pub/feature/Spodoptera/frugiperda-corn/polypeptide/GSSPFG00016032001-PA?pane=homology	2				-0.179803	-0.290705	-0.110902	-0.200803	0.307857	0.630372	0.232814	24.6076	24.1543	24.7522	24.6346	24.9757	24.4432	24.9222	24.8736	24.5904	2	2	18.3	0	4.278	2	2	2	1	2	1	2	1	2
GSSPFG00001789001.1-PA	GSSPFG00001789001.1-PA	nucleosome assembly protein 1-like 1 isoform x1		https://bipaa.genouest.org/sp/spodoptera_frugiperda_pub/feature/Spodoptera/frugiperda-corn/polypeptide/GSSPFG00001789001.1-PA?pane=homology	14				0.202282	-0.0969524	-0.299234	-0.198093	0.467283	0.22551	1.62033	31.1747	30.7097	30.6409	30.7187	30.7274	30.4724	30.9537	30.9479	30.9146	14	14	45.5	0	323.31	33	32	32	27	28	22	36	50	40
GSSPFG00016114001-PA	GSSPFG00016114001-PA	pseudouridylate synthase 7 homolog		https://bipaa.genouest.org/sp/spodoptera_frugiperda_pub/feature/Spodoptera/frugiperda-corn/polypeptide/GSSPFG00016114001-PA?pane=homology	5				-0.027523	-0.211791	-0.184268	-0.198029	0.051384	0.433075	0.693136	24.6701	24.8093	24.2207	24.6187	24.6636	24.5003	24.9522	24.5723	24.8109	5	5	37.3	0	41.426	4	1	1	0	0	0	3	3	2
GSSPFG00022963001-PA	GSSPFG00022963001-PA		gi|1274133862|ref|XP_022833165.1|_1.000e-220_80.75_LOW QUALITY PROTEIN: zinc finger protein ZPR1 [Spo...	https://bipaa.genouest.org/sp/spodoptera_frugiperda_pub/feature/Spodoptera/frugiperda-corn/polypeptide/GSSPFG00022963001-PA?pane=homology	10				0.165716	-0.114831	-0.280547	-0.197689	0.378668	0.544814	0.669798	27.1599	27.2047	27.018	27.123	27.1502	26.6123	27.3228	27.3103	27.0941	10	10	33.2	0	74.424	11	6	5	7	5	6	7	14	8
GSSPFG00009760001-PA	GSSPFG00009760001-PA	26s proteasome non-atpase regulatory subunit 1		https://bipaa.genouest.org/sp/spodoptera_frugiperda_pub/feature/Spodoptera/frugiperda-corn/polypeptide/GSSPFG00009760001-PA?pane=homology	50		+		0.401408	0.00456874	-0.396839	-0.196135	1.48444	0.0209375	1.71433	30.8643	30.8542	30.6472	30.563	30.3935	30.205	30.7597	30.7758	30.8165	50	50	57.9	0	323.31	84	69	62	71	58	51	78	83	83
GSSPFG00019886001.1-PA	GSSPFG00019886001.1-PA	proliferating cell nuclear antigen		https://bipaa.genouest.org/sp/spodoptera_frugiperda_pub/feature/Spodoptera/frugiperda-corn/polypeptide/GSSPFG00019886001.1-PA?pane=homology	11		+		0.398984	0.00409571	-0.394889	-0.195397	1.41543	0.0114328	1.87378	29.5673	29.5725	29.2518	29.063	29.1998	28.9318	29.4067	29.4084	29.5642	11	11	27.6	0	143.44	16	10	9	10	11	7	7	12	13
GSSPFG00029984001-PA	GSSPFG00029984001-PA	synaptobrevin homolog ykt6		https://bipaa.genouest.org/sp/spodoptera_frugiperda_pub/feature/Spodoptera/frugiperda-corn/polypeptide/GSSPFG00029984001-PA?pane=homology	12				0.14968	-0.119996	-0.269676	-0.194836	0.529387	0.42264	1.99725	27.0791	27.4711	27.3457	27.0874	27.2395	27.12	27.3754	27.39	27.4904	12	12	69.8	0	28.865	8	10	10	8	7	7	10	13	10
GSSPFG00009780001.1-PA	GSSPFG00009780001.1-PA		gi|1274132497|ref|XP_022830895.1|_1.100e-109_84.02_histone-binding protein N1/N2 [Spodoptera litura] ...	https://bipaa.genouest.org/sp/spodoptera_frugiperda_pub/feature/Spodoptera/frugiperda-corn/polypeptide/GSSPFG00009780001.1-PA?pane=homology	11				0.167182	-0.111026	-0.278208	-0.194617	0.437175	1.25276	0.806942	26.8377	26.8454	26.9609	26.9185	26.823	26.401	26.9858	27.0156	26.9757	11	11	30.1	0	61.734	10	9	7	6	6	1	10	9	7
GSSPFG00029353001-PA;GSSPFG00011179001-PA	GSSPFG00011179001-PA		gi|768432393|ref|XP_011557519.1|_5.100e-85_71.04_PREDICTED: O-acetyl-ADP-ribose deacetylase MACROD2... Annot#10	https://bipaa.genouest.org/sp/spodoptera_frugiperda_pub/feature/Spodoptera/frugiperda-corn/polypeptide/GSSPFG00011179001-PA?pane=homology	6;6				-0.240964	-0.315095	-0.0741316	-0.194613	1.07995	1.46271	0.212567	26.6749	26.6023	26.5485	26.883	26.6651	27.0006	26.7619	26.9249	27.0842	6	6	43.2	0	53.95	6	3	4	6	2	6	7	9	6
GSSPFG00010855001-PA	GSSPFG00010855001-PA		gi|1199405634|ref|XP_021198416.1|_1.500e-51_93.16_epidermal growth factor receptor kinase substrate ...	https://bipaa.genouest.org/sp/spodoptera_frugiperda_pub/feature/Spodoptera/frugiperda-corn/polypeptide/GSSPFG00010855001-PA?pane=homology	2				0.19763	-0.0957152	-0.293345	-0.19453	0.116966	0.163436	0.193944	23.3991	NaN	22.7691	23.1764	NaN	NaN	23.1459	23.1201	22.9495	2	2	14.5	0.0025407	2.4328	2	0	0	1	1	0	0	1	0
GSSPFG00029559001-PA	GSSPFG00029559001-PA	n-alpha-acetyltransferase 20		https://bipaa.genouest.org/sp/spodoptera_frugiperda_pub/feature/Spodoptera/frugiperda-corn/polypeptide/GSSPFG00029559001-PA?pane=homology	4				0.0733439	-0.15743	-0.230774	-0.194102	0.077336	0.379187	0.249877	24.4973	24.3896	24.6084	24.4565	24.9766	NaN	24.628	24.9503	24.3894	4	4	29.9	0	7.6925	2	0	2	2	1	0	1	3	2
GSSPFG00013416001-PA	GSSPFG00013416001-PA	atp-citrate synthase isoform x1		https://bipaa.genouest.org/sp/spodoptera_frugiperda_pub/feature/Spodoptera/frugiperda-corn/polypeptide/GSSPFG00013416001-PA?pane=homology	8				0.0424989	-0.172824	-0.215322	-0.194073	0.0971327	0.397986	0.496032	27.2193	27.5675	27.2946	27.3756	27.4829	27.0954	27.6502	27.7143	27.2353	8	8	60.2	0	46.791	11	16	9	9	7	7	10	13	13
GSSPFG00002539001-PA	GSSPFG00002539001-PA	aldehyde oxidase		https://bipaa.genouest.org/sp/spodoptera_frugiperda_pub/feature/Spodoptera/frugiperda-corn/polypeptide/GSSPFG00002539001-PA?pane=homology	82				-0.700865	-0.541777	0.159088	-0.191344	1.34497	1.25052	0.231625	33.6848	33.8722	34.0952	34.5902	34.2136	34.9509	34.3158	34.211	34.7506	82	78	73.4	0	323.31	225	209	231	302	249	299	275	267	325
GSSPFG00020487001-PA	GSSPFG00020487001-PA	pre-mrna-processing factor 19		https://bipaa.genouest.org/sp/spodoptera_frugiperda_pub/feature/Spodoptera/frugiperda-corn/polypeptide/GSSPFG00020487001-PA?pane=homology	16				0.158753	-0.109439	-0.268192	-0.188815	0.385801	0.262655	1.26487	27.9152	27.4904	27.4209	27.5916	27.438	27.3208	27.8195	27.6079	27.7276	16	16	56.8	0	153	19	7	9	8	5	3	12	12	12
GSSPFG00014863001-PA	GSSPFG00014863001-PA	adenylosuccinate synthetase isozyme 2-like		https://bipaa.genouest.org/sp/spodoptera_frugiperda_pub/feature/Spodoptera/frugiperda-corn/polypeptide/GSSPFG00014863001-PA?pane=homology	2				0.221801	-0.0757033	-0.297504	-0.186604	0.873598	0.227084	0.866462	26.1725	26.0148	26.1709	25.8245	25.7619	26.1065	26.1606	26.4172	26.0076	2	2	62.2	0	9.5652	4	3	4	4	3	3	6	4	4
GSSPFG00006082001-PA	GSSPFG00006082001-PA		gi|1274105690|ref|XP_022817410.1|_9.800e-86_97.58_flavin reductase (NADPH) [Spodoptera litura] >gi|1...	https://bipaa.genouest.org/sp/spodoptera_frugiperda_pub/feature/Spodoptera/frugiperda-corn/polypeptide/GSSPFG00006082001-PA?pane=homology	8				-0.0707614	-0.220235	-0.149473	-0.184854	0.139516	1.60129	0.350748	28.5307	28.3598	28.5612	28.6639	28.2087	28.7914	28.706	28.7147	28.6917	8	8	67.5	0	113.7	10	13	8	10	8	9	11	10	10
GSSPFG00027667001.1-PA	GSSPFG00027667001.1-PA		gi|1274120744|ref|XP_022824444.1|_1.700e-268_94.26_probable polyamine oxidase 5 [Spodoptera litura] >...	https://bipaa.genouest.org/sp/spodoptera_frugiperda_pub/feature/Spodoptera/frugiperda-corn/polypeptide/GSSPFG00027667001.1-PA?pane=homology	10				0.0649891	-0.151136	-0.216125	-0.183631	0.149698	0.195092	0.2702	25.0604	25.2655	25.3141	25.4219	25.0769	24.9462	25.0001	25.1623	25.931	10	10	25.2	0	21.665	3	4	3	5	2	3	8	4	8
GSSPFG00016170001-PA	GSSPFG00016170001-PA	transcription elongation factor s-ii		https://bipaa.genouest.org/sp/spodoptera_frugiperda_pub/feature/Spodoptera/frugiperda-corn/polypeptide/GSSPFG00016170001-PA?pane=homology	6				0.380545	0.00970459	-0.37084	-0.180568	1.10516	0.021783	1.09868	26.3534	26.1924	25.982	25.8939	25.9378	25.5546	26.0469	26.0813	26.3706	6	6	24.3	0	16.718	3	4	3	3	3	3	2	3	3
GSSPFG00017288001-PA	GSSPFG00017288001-PA	short-chain dehydrogenease reductase-like protein		https://bipaa.genouest.org/sp/spodoptera_frugiperda_pub/feature/Spodoptera/frugiperda-corn/polypeptide/GSSPFG00017288001-PA?pane=homology	12				0.279352	-0.0394669	-0.318818	-0.179142	1.22355	0.0556433	0.60809	30.6151	30.7587	30.4475	30.2305	30.32	30.4326	30.5451	31.0818	30.3128	12	12	82.1	0	238.57	37	31	32	31	31	29	28	32	30
GSSPFG00027091001-PA	GSSPFG00027091001-PA		gi|909553484|ref|XP_013148176.1|_4.400e-85_100.00_PREDICTED: UPF0047 protein YjbQ [Papilio polytes] ...	https://bipaa.genouest.org/sp/spodoptera_frugiperda_pub/feature/Spodoptera/frugiperda-corn/polypeptide/GSSPFG00027091001-PA?pane=homology	4				0.103086	-0.126736	-0.229823	-0.178279	0.301284	0.468221	0.72586	25.0468	24.8379	24.7955	24.5598	24.8972	24.9139	25.0707	25.1403	24.8493	4	4	35.3	0	9.4991	4	5	5	2	4	3	5	4	2
GSSPFG00021823001-PA	GSSPFG00021823001-PA	chitooligosaccharidolytic beta-n-acetylglucosaminidase		https://bipaa.genouest.org/sp/spodoptera_frugiperda_pub/feature/Spodoptera/frugiperda-corn/polypeptide/GSSPFG00021823001-PA?pane=homology	3				-0.983651	-0.669899	0.313752	-0.178074	1.37202	0.668004	0.37479	24.3725	23.8629	24.946	25.1845	25.3527	25.5951	25.713	24.843	24.6351	3	3	12.2	0	5.9149	2	2	4	4	4	4	4	4	2
GSSPFG00029116001.1-PA	GSSPFG00029116001.1-PA	dna polymerase alpha subunit b		https://bipaa.genouest.org/sp/spodoptera_frugiperda_pub/feature/Spodoptera/frugiperda-corn/polypeptide/GSSPFG00029116001.1-PA?pane=homology	2				-0.823724	-0.589765	0.233959	-0.177903	0.52525	0.389967	0.372335	23.0308	22.9956	NaN	22.9255	22.9474	NaN	22.9658	22.9826	22.9479	2	2	3.6	0	5.0948	2	1	0	0	0	0	0	0	0
GSSPFG00017400001-PA	GSSPFG00017400001-PA	dna damage-binding protein 1		https://bipaa.genouest.org/sp/spodoptera_frugiperda_pub/feature/Spodoptera/frugiperda-corn/polypeptide/GSSPFG00017400001-PA?pane=homology	2				0.17787	-0.0882918	-0.266162	-0.177227	0.479885	0.129414	0.470513	24.267	24.0645	23.8524	24.0939	23.8175	23.7388	23.8016	24.0901	24.5571	2	2	7.8	0	4.0879	1	1	2	1	1	0	2	1	2
GSSPFG00006753001.1-PA	GSSPFG00006753001.1-PA	adenosine deaminase-like protein		https://bipaa.genouest.org/sp/spodoptera_frugiperda_pub/feature/Spodoptera/frugiperda-corn/polypeptide/GSSPFG00006753001.1-PA?pane=homology	8				-0.133453	-0.241355	-0.107901	-0.174628	1.55458	1.05815	0.436753	25.8003	25.6962	25.7607	25.8352	25.9085	25.9138	25.7983	26.1467	26.0363	8	8	30.7	0	37.476	7	4	2	5	6	2	5	6	6
GSSPFG00034859001-PA	GSSPFG00034859001-PA	heterogeneous nuclear ribonucleoprotein 27c isoform x5		https://bipaa.genouest.org/sp/spodoptera_frugiperda_pub/feature/Spodoptera/frugiperda-corn/polypeptide/GSSPFG00034859001-PA?pane=homology	8				0.242883	-0.0527147	-0.295598	-0.174156	1.73341	0.181402	1.39925	28.8199	28.7926	28.6363	28.454	28.5438	28.5222	28.6217	28.8431	28.942	8	8	28.1	0	179.12	18	16	12	13	14	13	15	19	18
GSSPFG00004170001-PA	GSSPFG00004170001-PA		gi|1274130768|ref|XP_022829961.1|_1.700e-135_94.80_phosducin-like protein [Spodoptera litura]	https://bipaa.genouest.org/sp/spodoptera_frugiperda_pub/feature/Spodoptera/frugiperda-corn/polypeptide/GSSPFG00004170001-PA?pane=homology	2				0.0976435	-0.125319	-0.222962	-0.174141	0.135366	0.0600476	0.11421	24.101	23.8216	23.3656	23.9759	23.5557	23.4638	NaN	NaN	24.7646	2	2	7.8	0.009542	1.8181	1	0	1	1	0	0	1	1	2
GSSPFG00016500001-PA;GSSPFG00016343001-PA	GSSPFG00016343001-PA	charged multivesicular body protein 2a		https://bipaa.genouest.org/sp/spodoptera_frugiperda_pub/feature/Spodoptera/frugiperda-corn/polypeptide/GSSPFG00016343001-PA?pane=homology	4;4				-0.175259	-0.260625	-0.0853659	-0.172995	0.469911	1.13353	0.203694	25.602	25.8458	25.6363	25.9631	26.0565	25.5903	25.8874	25.8701	26.1084	4	4	23.6	0	39.519	4	4	3	3	4	5	4	3	3
GSSPFG00005781001-PA	GSSPFG00005781001-PA	pre-mrna-processing-splicing factor 8		https://bipaa.genouest.org/sp/spodoptera_frugiperda_pub/feature/Spodoptera/frugiperda-corn/polypeptide/GSSPFG00005781001-PA?pane=homology	4				0.275727	-0.0322132	-0.30794	-0.170077	0.810907	0.0507553	0.596052	24.9963	24.6962	24.7138	24.5034	24.7511	24.3245	24.5989	24.6823	25.2217	4	4	3.7	0	7.0873	2	0	0	0	0	0	1	0	2
GSSPFG00004678001-PA;GSSPFG00001247001-PA	GSSPFG00004678001-PA	vesicle-associated membrane protein 7		https://bipaa.genouest.org/sp/spodoptera_frugiperda_pub/feature/Spodoptera/frugiperda-corn/polypeptide/GSSPFG00004678001-PA?pane=homology	7;1				0.0295213	-0.154406	-0.183927	-0.169166	0.0436721	0.265451	1.03568	25.5534	24.7988	25.3309	25.0918	25.2792	25.2235	25.2987	25.5038	25.3438	7	7	34.2	0	13.478	8	3	5	3	1	3	5	5	3
GSSPFG00026592001-PA	GSSPFG00026592001-PA	dna damage-binding protein 1		https://bipaa.genouest.org/sp/spodoptera_frugiperda_pub/feature/Spodoptera/frugiperda-corn/polypeptide/GSSPFG00026592001-PA?pane=homology	8				0.0810026	-0.124545	-0.205548	-0.165047	0.392053	0.306834	0.615403	26.2847	26.1742	26.0128	26.1345	26.0076	26.0867	26.0095	26.3299	26.506	8	8	40.3	0	20.188	9	9	6	5	4	4	6	8	10
GSSPFG00033205001.1-PA	GSSPFG00033205001.1-PA		gi|1274135112|ref|XP_022831928.1|_7.600e-167_82.70_zinc finger protein 316-like isoform X1 [Spodopter…	https://bipaa.genouest.org/sp/spodoptera_frugiperda_pub/feature/Spodoptera/frugiperda-corn/polypeptide/GSSPFG00033205001.1-PA?pane=homology	2				0.10215	-0.111271	-0.213421	-0.162346	0.121732	0.302903	0.265992	22.9256	22.8058	23.0884	22.8934	NaN	NaN	22.9282	23.3012	22.9243	2	2	5.7	0.0025445	2.4482	0	0	0	0	0	0	1	2	0
GSSPFG00035146001.3-PA	GSSPFG00035146001.3-PA		gi|1274132132|ref|XP_022830695.1|_1.900e-37_100.00_WD repeat domain phosphoinositide-interacting prot...	https://bipaa.genouest.org/sp/spodoptera_frugiperda_pub/feature/Spodoptera/frugiperda-corn/polypeptide/GSSPFG00035146001.3-PA?pane=homology	2				0.768899	0.222314	-0.546586	-0.162136	3.30762	0.472992	1.31057	25.3185	25.1041	25.285	24.4697	24.5227	24.4085	24.6323	25.2511	25.1573	2	2	20	0	3.4966	2	1	2	2	1	1	1	2	2
GSSPFG00001327001-PA	GSSPFG00001327001-PA	splicing factor 3a subunit 3		https://bipaa.genouest.org/sp/spodoptera_frugiperda_pub/feature/Spodoptera/frugiperda-corn/polypeptide/GSSPFG00001327001-PA?pane=homology	6				0.13559	-0.0929947	-0.228584	-0.160789	0.277835	0.178511	1.52567	25.5612	25.0379	24.9495	25.135	25.0219	24.9849	25.1825	25.3637	25.2814	6	6	14.7	0	11.693	5	3	4	1	2	2	3	2	3
GSSPFG00015369001-PA	GSSPFG00015369001-PA		gi|1274137871|ref|XP_022837894.1|_5.000e-166_100.00_glucocorticoid-induced transcript 1 protein-like i...	https://bipaa.genouest.org/sp/spodoptera_frugiperda_pub/feature/Spodoptera/frugiperda-corn/polypeptide/GSSPFG00015369001-PA?pane=homology	5				0.176541	-0.0724506	-0.248992	-0.160721	0.382101	0.1376	0.690271	25.5997	25.0882	25.1938	25.3194	25.1148	24.9179	25.3886	25.5558	25.1546	5	5	14.9	0	5.5107	5	3	3	1	2	1	2	3	1
GSSPFG00011292001.1-PA	GSSPFG00011292001.1-PA	atp-dependent rna helicase wm6		https://bipaa.genouest.org/sp/spodoptera_frugiperda_pub/feature/Spodoptera/frugiperda-corn/polypeptide/GSSPFG00011292001.1-PA?pane=homology	23				-0.0067749	-0.163596	-0.156822	-0.160209	0.0150911	0.379268	0.646744	30.4765	29.9749	30.1589	30.1788	30.2607	30.1912	30.1551	30.454	30.4921	23	23	68.8	0	238.31	41	29	29	29	32	29	37	36	35
GSSPFG00015718001.1-PA;GSSPFG00003602001.1-PA;GSSPFG00034655001.1-PA;GSSPFG00002830001-PA	GSSPFG00015718001.1-PA	polycomb protein suz12-b isoform x1		https://bipaa.genouest.org/sp/spodoptera_frugiperda_pub/feature/Spodoptera/frugiperda-corn/polypeptide/GSSPFG00015718001.1-PA?pane=homology	44;40;40;4				-0.0764809	-0.198447	-0.121966	-0.160207	0.115124	0.312178	0.13855	33.3364	33.0085	33.0819	33.6426	33.1086	32.9051	33.7623	32.9315	33.3284	44	40	13.1	0	323.31	161	128	136	169	140	111	200	130	149
GSSPFG00014862001-PA	GSSPFG00014862001-PA	alcohol dehydrogenase		https://bipaa.genouest.org/sp/spodoptera_frugiperda_pub/feature/Spodoptera/frugiperda-corn/polypeptide/GSSPFG00014862001-PA?pane=homology	23				0.027125	-0.146069	-0.173194	-0.159631	0.137021	0.472819	0.644617	30.6735	30.7697	30.8992	30.7035	30.7425	30.8151	30.6951	31.0165	31.0689	23	23	74.8	0	323.31	46	41	47	42	45	48	43	45	55
GSSPFG00034680001-PA	GSSPFG00034680001-PA	ubiquitin carboxyl-terminal hydrolase 10		https://bipaa.genouest.org/sp/spodoptera_frugiperda_pub/feature/Spodoptera/frugiperda-corn/polypeptide/GSSPFG00034680001-PA?pane=homology	6				-0.578371	-0.447415	0.130956	-0.15823	0.402317	0.296492	0.889844	24.3853	24.0124	NaN	24.1454	24.1696	24.2199	23.9913	23.9738	24.1769	6	6	5.5	0	5.6101	4	0	0	0	0	0	4	3	2
GSSPFG00023128001.1-PA;GSSPFG00013908001.1-PA	GSSPFG00023128001.1-PA	autophagy related protein atg6		https://bipaa.genouest.org/sp/spodoptera_frugiperda_pub/feature/Spodoptera/frugiperda-corn/polypeptide/GSSPFG00023128001.1-PA?pane=homology	24;1				0.0426375	-0.136735	-0.179373	-0.158054	0.139955	0.419493	0.459607	28.8928	28.9471	28.8014	29.0346	28.6788	28.8	29.0658	28.7677	29.2179	24	24	9.1	0	192.08	25	21	18	26	14	17	28	18	28
GSSPFG00015174001-PA;GSSPFG00004049001-PA	GSSPFG00015174001-PA	heterogeneous nuclear ribonucleoprotein a2 b1 homolog isoform x1		https://bipaa.genouest.org/sp/spodoptera_frugiperda_pub/feature/Spodoptera/frugiperda-corn/polypeptide/GSSPFG00015174001-PA?pane=homology	9;5				-0.0137367	-0.164149	-0.150412	-0.15728	0.0941244	0.274803	0.248642	26.163	26.0955	26.2254	26.2047	26.2174	26.103	26.1609	26.0232	26.7923	9	9	33.9	0	21.823	5	5	6	7	5	3	9	7	7
GSSPFG00023527001-PA;GSSPFG00014083001-PA	GSSPFG00023527001-PA	inositol-3-phosphate synthase		https://bipaa.genouest.org/sp/spodoptera_frugiperda_pub/feature/Spodoptera/frugiperda-corn/polypeptide/GSSPFG00023527001-PA?pane=homology	10;10				0.22651	-0.0411059	-0.267616	-0.154361	0.584181	0.0910727	0.556033	27.0298	26.9783	27.2143	27.0156	26.9942	26.533	27.3759	26.8791	27.0906	10	10	31.6	0	23.017	12	9	7	9	7	3	11	10	14
GSSPFG00027321001.4-PA	GSSPFG00027321001.4-PA	heat shock protein 70		https://bipaa.genouest.org/sp/spodoptera_frugiperda_pub/feature/Spodoptera/frugiperda-corn/polypeptide/GSSPFG00027321001.4-PA?pane=homology	5				0.301816	-0.00314585	-0.304962	-0.154054	0.547386	0.00671931	0.646333	30.1253	29.822	29.6568	29.8913	29.6103	29.1971	29.9482	29.9323	29.7331	5	0	8.2	0	4.2897	8	8	6	7	7	5	9	3	5
GSSPFG00014229001-PA	GSSPFG00014229001-PA	hsp90 co-chaperone cdc37		https://bipaa.genouest.org/sp/spodoptera_frugiperda_pub/feature/Spodoptera/frugiperda-corn/polypeptide/GSSPFG00014229001-PA?pane=homology	10				-0.0751324	-0.18856	-0.113428	-0.150994	0.194236	0.427291	0.41281	27.897	27.4376	27.4687	27.6727	27.6919	27.6642	27.599	27.769	28.001	10	10	30.3	0	25.38	10	6	6	6	4	5	7	7	8
GSSPFG00028254001-PA	GSSPFG00028254001-PA	tubulin-specific chaperone c		https://bipaa.genouest.org/sp/spodoptera_frugiperda_pub/feature/Spodoptera/frugiperda-corn/polypeptide/GSSPFG00028254001-PA?pane=homology	3				0.434165	0.0662893	-0.367875	-0.150793	0.384911	0.182519	0.305225	23.6792	23.5523	23.6819	23.7513	23.5973	NaN	23.3961	23.8291	23.4892	3	3	8.3	0	4.3024	2	1	2	1	1	0	2	1	2
GSSPFG00009838001.1-PA	GSSPFG00009838001.1-PA	serine threonine-protein phosphatase alpha-2 isoform		https://bipaa.genouest.org/sp/spodoptera_frugiperda_pub/feature/Spodoptera/frugiperda-corn/polypeptide/GSSPFG00009838001.1-PA?pane=homology	11				0.00754611	-0.146589	-0.154135	-0.150362	0.0177526	0.495067	0.591936	26.1844	25.93	26.2925	25.9483	26.1872	26.2488	26.4033	26.1551	26.2882	11	5	47.2	0	15.126	7	3	5	1	5	4	6	4	5
GSSPFG00025388001-PA;GSSPFG00021983001-PA	GSSPFG00025388001-PA	guanine nucleotide-binding protein subunit beta-like protein		https://bipaa.genouest.org/sp/spodoptera_frugiperda_pub/feature/Spodoptera/frugiperda-corn/polypeptide/GSSPFG00025388001-PA?pane=homology	19;1				0.258422	-0.0178687	-0.276291	-0.14708	0.650764	0.0251867	0.724762	31.5395	31.7573	31.1725	31.1604	31.3415	31.192	31.701	31.6431	31.1787	19	19	77.2	0	323.31	75	69	56	61	61	54	80	67	54
GSSPFG00010834001-PA	GSSPFG00010834001-PA	stromal membrane-associated protein 1		https://bipaa.genouest.org/sp/spodoptera_frugiperda_pub/feature/Spodoptera/frugiperda-corn/polypeptide/GSSPFG00010834001-PA?pane=homology	5				-0.0346775	-0.163129	-0.128452	-0.14579	0.128337	0.305888	0.254142	26.5225	26.218	26.4459	26.4597	26.4765	26.3543	26.2298	26.5349	26.9111	5	5	13.3	0	11.863	4	4	3	5	4	5	3	4	4
GSSPFG00025064001-PA	GSSPFG00025064001-PA	glycerol kinase		https://bipaa.genouest.org/sp/spodoptera_frugiperda_pub/feature/Spodoptera/frugiperda-corn/polypeptide/GSSPFG00025064001-PA?pane=homology	13				-0.0580775	-0.174552	-0.116475	-0.145514	0.262085	0.825601	1.20639	26.9563	26.8715	26.6615	26.9096	26.8836	26.8703	27.0561	26.9171	27.0398	13	13	50.7	0	35.743	11	8	9	8	7	7	9	9	11
GSSPFG00007756001-PA;GSSPFG00018104001-PA	GSSPFG00007756001-PA	ubiquitin-conjugating enzyme e2 h		https://bipaa.genouest.org/sp/spodoptera_frugiperda_pub/feature/Spodoptera/frugiperda-corn/polypeptide/GSSPFG00007756001-PA?pane=homology	4;4				0.143261	-0.0714709	-0.214732	-0.143101	0.383889	0.143887	0.713676	24.1264	23.7947	23.6503	23.5854	23.7337	23.8226	23.9081	23.7339	24.1439	4	4	18.2	0	7.3081	2	0	0	0	0	0	3	1	2
GSSPFG00014246001-PA	GSSPFG00014246001-PA	mannose-1-phosphate guanyltransferase beta		https://bipaa.genouest.org/sp/spodoptera_frugiperda_pub/feature/Spodoptera/frugiperda-corn/polypeptide/GSSPFG00014246001-PA?pane=homology	6				0.0155557	-0.134595	-0.15015	-0.142373	0.0395482	0.32676	0.425677	28.7672	28.9639	28.5857	28.7534	28.8918	28.625	29.1611	28.8221	28.7374	6	6	57.1	0	172.33	17	11	12	11	12	12	12	13	13
GSSPFG00021928001-PA	GSSPFG00021928001-PA	rna 3 -terminal phosphate cyclase		https://bipaa.genouest.org/sp/spodoptera_frugiperda_pub/feature/Spodoptera/frugiperda-corn/polypeptide/GSSPFG00021928001-PA?pane=homology	5				0.00800323	-0.135576	-0.143579	-0.139578	0.0168316	0.401154	0.517374	28.5935	28.1816	28.2864	28.4318	28.4557	28.15	28.559	28.564	28.3452	5	5	18.2	0	5.7322	3	1	2	3	1	1	3	3	3
GSSPFG00015931001.1-PA	GSSPFG00015931001.1-PA		gi|1274135602|ref|XP_022832200.1|_0.000e+0_95.44_protein unc-45 homolog B [Spodoptera litura]	https://bipaa.genouest.org/sp/spodoptera_frugiperda_pub/feature/Spodoptera/frugiperda-corn/polypeptide/GSSPFG00015931001.1-PA?pane=homology	9				0.194569	-0.0419903	-0.236559	-0.139275	0.464804	0.165797	0.59434	25.8366	25.7962	25.605	25.6164	25.8014	25.2363	25.6631	25.8684	25.8322	9	9	11.4	0	19.602	5	2	4	4	3	1	6	4	4
GSSPFG00027688001-PA	GSSPFG00027688001-PA	trna-dihydrouridine synthase		https://bipaa.genouest.org/sp/spodoptera_frugiperda_pub/feature/Spodoptera/frugiperda-corn/polypeptide/GSSPFG00027688001-PA?pane=homology	2				0.639369	0.181086	-0.458283	-0.138599	0.463036	0.555258	0.307726	24.343	24.5648	24.4244	24.2881	24.5014	NaN	24.5204	24.1531	24.1155	2	2	5.5	0	4.3414	2	1	0	0	1	0	1	1	1
GSSPFG00019658001.3-PA	GSSPFG00019658001.3-PA	heat shock protein 70		https://bipaa.genouest.org/sp/spodoptera_frugiperda_pub/feature/Spodoptera/frugiperda-corn/polypeptide/GSSPFG00019658001.3-PA?pane=homology	56				0.079923	-0.098568	-0.178491	-0.138529	0.200184	0.261975	1.37278	34.4622	34.1552	33.9616	34.2113	34.0646	34.0633	34.3095	34.3424	34.2228	56	48	70	0	323.31	244	195	179	213	186	163	237	225	219
GSSPFG00014383001-PA	GSSPFG00014383001-PA	aldo-keto reductase		https://bipaa.genouest.org/sp/spodoptera_frugiperda_pub/feature/Spodoptera/frugiperda-corn/polypeptide/GSSPFG00014383001-PA?pane=homology	7				-0.0174115	-0.146255	-0.128843	-0.137549	0.0566555	0.740271	0.41178	25.6733	25.7663	25.7602	25.6745	25.9524	25.6251	25.7669	26.0473	25.8244	7	7	34	0	23.072	1	5	5	3	2	1	3	5	3
GSSPFG00021246001-PA	GSSPFG00021246001-PA	protein hid1-like		https://bipaa.genouest.org/sp/spodoptera_frugiperda_pub/feature/Spodoptera/frugiperda-corn/polypeptide/GSSPFG00021246001-PA?pane=homology	5				0.12241	-0.0760104	-0.19842	-0.137215	0.458216	0.089265	0.262622	25.1837	25.461	25.4014	25.2156	25.3675	25.0957	26.0065	25.1341	25.1335	5	5	58.9	0	11.709	3	2	2	1	3	1	3	2	2
GSSPFG00002709001-PA;GSSPFG00005390001-PA	GSSPFG00002709001-PA	upf0568 protein c14orf166 homolog		https://bipaa.genouest.org/sp/spodoptera_frugiperda_pub/feature/Spodoptera/frugiperda-corn/polypeptide/GSSPFG00002709001-PA?pane=homology	2;2				0.469749	0.0997855	-0.369963	-0.135089	0.495644	0.296358	0.364121	23.9862	23.7485	23.8336	23.7752	NaN	NaN	23.5213	23.8691	23.8785	2	2	7.5	0	3.2035	2	2	2	2	0	2	1	1	2
GSSPFG00018325001-PA	GSSPFG00018325001-PA	upf0585 protein c16orf13 homolog a isoform x1		https://bipaa.genouest.org/sp/spodoptera_frugiperda_pub/feature/Spodoptera/frugiperda-corn/polypeptide/GSSPFG00018325001-PA?pane=homology	8				-0.0918153	-0.17981	-0.0879949	-0.133902	0.348662	0.470268	0.270505	26.4776	26.2195	26.5739	26.5681	26.5013	26.477	26.5976	26.827	26.3858	8	8	46.9	0	60.717	6	6	5	6	5	4	8	5	5
GSSPFG00022230001-PA	GSSPFG00022230001-PA	ras-related protein rab-7a		https://bipaa.genouest.org/sp/spodoptera_frugiperda_pub/feature/Spodoptera/frugiperda-corn/polypeptide/GSSPFG00022230001-PA?pane=homology	13				0.0153955	-0.125502	-0.140898	-0.1332	0.0674197	0.613777	1.26272	28.6679	28.4134	28.4661	28.4674	28.5033	28.5304	28.5663	28.6238	28.7337	13	13	78.5	0	187.35	19	16	14	17	14	15	20	19	20
GSSPFG00028563001-PA	GSSPFG00028563001-PA		gi|1199375946|ref|XP_021182241.1|_8.700e-208_93.90_LOW QUALITY PROTEIN: striatin [Helicoverpa armiger...	https://bipaa.genouest.org/sp/spodoptera_frugiperda_pub/feature/Spodoptera/frugiperda-corn/polypeptide/GSSPFG00028563001-PA?pane=homology	3				0.879304	0.308587	-0.570717	-0.131065	0.749301	0.729214	0.440816	24.4024	24.1081	24.1073	NaN	24.3227	NaN	24.121	24.0005	NaN	3	3	10.9	0	21.52	2	0	0	0	0	0	1	0	1
GSSPFG00010114001-PA	GSSPFG00010114001-PA	ap-3 complex subunit delta-1		https://bipaa.genouest.org/sp/spodoptera_frugiperda_pub/feature/Spodoptera/frugiperda-corn/polypeptide/GSSPFG00010114001-PA?pane=homology	22				0.049921	-0.105818	-0.155739	-0.130778	0.0820853	0.187168	0.791991	27.9845	27.6508	27.2723	27.7106	27.5313	27.516	27.7653	27.8421	27.6176	22	22	32	0	85.448	20	15	8	14	8	9	16	16	20
GSSPFG00020060001-PA	GSSPFG00020060001-PA	microtubule-associated protein rp eb family member 1		https://bipaa.genouest.org/sp/spodoptera_frugiperda_pub/feature/Spodoptera/frugiperda-corn/polypeptide/GSSPFG00020060001-PA?pane=homology	18				-0.151735	-0.206005	-0.0542704	-0.130138	1.61562	0.952976	0.190201	30.1682	30.1623	30.1394	30.3875	30.244	30.2936	30.2111	30.3233	30.5535	18	18	60.7	0	323.31	27	27	25	25	22	22	25	30	30
GSSPFG00015429001-PA	GSSPFG00015429001-PA	neurochondrin homolog		https://bipaa.genouest.org/sp/spodoptera_frugiperda_pub/feature/Spodoptera/frugiperda-corn/polypeptide/GSSPFG00015429001-PA?pane=homology	3				0.226274	-0.015913	-0.242188	-0.12905	0.422296	0.0224318	0.656943	23.7387	24.2942	23.6549	23.8149	23.739	23.4551	23.7759	24.1635	23.7963	3	3	4.1	0	4.9857	1	2	1	1	0	0	2	2	1
GSSPFG00016638001-PA	GSSPFG00016638001-PA		gi|1274098223|ref|XP_022834371.1|_3.400e-144_98.12_angio-associated migratory cell protein [Spodopter...	https://bipaa.genouest.org/sp/spodoptera_frugiperda_pub/feature/Spodoptera/frugiperda-corn/polypeptide/GSSPFG00016638001-PA?pane=homology	7				0.152286	-0.0510699	-0.203356	-0.127213	0.752765	0.166515	0.803892	27.472	27.5334	27.3166	27.174	27.4057	27.2855	27.5933	27.582	27.3	7	7	35	0	28.666	9	6	6	6	5	6	6	10	6
GSSPFG00033704001-PA	GSSPFG00033704001-PA	tripeptidyl-peptidase 2		https://bipaa.genouest.org/sp/spodoptera_frugiperda_pub/feature/Spodoptera/frugiperda-corn/polypeptide/GSSPFG00033704001-PA?pane=homology	10				0.405657	0.0807501	-0.324907	-0.122078	0.7159	0.149027	0.93399	28.0763	27.9441	27.416	27.7234	27.3103	27.1857	27.7311	27.744	27.7191	10	10	41.9	0	184.57	15	13	10	11	12	8	11	11	12
GSSPFG00012450001.2-PA	GSSPFG00012450001.2-PA	thioredoxin-like protein		https://bipaa.genouest.org/sp/spodoptera_frugiperda_pub/feature/Spodoptera/frugiperda-corn/polypeptide/GSSPFG00012450001.2-PA?pane=homology	5				0.0501207	-0.0968774	-0.146998	-0.121938	0.0977221	0.351504	0.408143	26.4468	26.807	26.535	26.3281	26.481	26.8294	26.7004	26.7532	26.6259	5	5	82.3	0	38.998	4	4	4	2	4	5	7	8	6
GSSPFG00005327001-PA	GSSPFG00005327001-PA		gi|1274127727|ref|XP_022828282.1|_1.300e-76_98.72_tubulin-folding cofactor B [Spodoptera litura]	https://bipaa.genouest.org/sp/spodoptera_frugiperda_pub/feature/Spodoptera/frugiperda-corn/polypeptide/GSSPFG00005327001-PA?pane=homology	8				0.124123	-0.0597897	-0.183912	-0.121851	1.92974	0.808332	1.98643	26.4658	26.4938	26.5108	26.3767	26.403	26.3184	26.5454	26.4976	26.6068	8	4	67.5	0	12.907	6	5	2	3	2	2	4	3	5
GSSPFG00022274001-PA;GSSPFG00021455001-PA	GSSPFG00022274001-PA	cellular retinoic acid binding protein		https://bipaa.genouest.org/sp/spodoptera_frugiperda_pub/feature/Spodoptera/frugiperda-corn/polypeptide/GSSPFG00022274001-PA?pane=homology	12;9				0.379407	0.0685342	-0.310872	-0.121169	1.218	0.229297	1.06138	30.6906	30.6379	30.3983	30.0578	30.4254	30.1054	30.3581	30.5965	30.5665	12	12	60.1	0	164.84	31	25	28	29	27	20	30	32	31
GSSPFG00026102001-PA	GSSPFG00026102001-PA	spermine synthase		https://bipaa.genouest.org/sp/spodoptera_frugiperda_pub/feature/Spodoptera/frugiperda-corn/polypeptide/GSSPFG00026102001-PA?pane=homology	6				0.333262	0.0484022	-0.28486	-0.118229	1.00582	0.0931599	1.29811	26.0988	26.1539	26.5885	25.9322	25.9742	25.9351	26.2589	26.3936	26.0435	6	6	32.3	0	15.856	5	5	6	4	4	3	4	4	5
GSSPFG00007343001-PA	GSSPFG00007343001-PA	udp-galactose 4-epimerase		https://bipaa.genouest.org/sp/spodoptera_frugiperda_pub/feature/Spodoptera/frugiperda-corn/polypeptide/GSSPFG00007343001-PA?pane=homology	5				-0.214675	-0.22496	-0.0102851	-0.117623	0.768196	0.742047	0.0273298	25.7803	25.5941	25.9397	25.824	26.0729	26.0613	25.862	26.1843	25.9428	5	5	27.8	0	8.8689	5	2	7	5	4	3	4	6	4
GSSPFG00005516001-PA	GSSPFG00005516001-PA	prolyl 3-hydroxylase sudestada1 isoform x1		https://bipaa.genouest.org/sp/spodoptera_frugiperda_pub/feature/Spodoptera/frugiperda-corn/polypeptide/GSSPFG00005516001-PA?pane=homology	7				0.428246	0.0972462	-0.331	-0.116877	1.38282	0.315942	1.89073	26.1064	26.0701	25.7175	25.5552	25.6544	25.3995	25.8372	25.91	25.855	7	7	15.6	0	20.013	7	4	2	3	3	2	6	2	3
GSSPFG00027858001-PA	GSSPFG00027858001-PA		gi|1199399314|ref|XP_021194977.1|_1.800e-298_100.00_serine/threonine-protein phosphatase 4 regulatory ...	https://bipaa.genouest.org/sp/spodoptera_frugiperda_pub/feature/Spodoptera/frugiperda-corn/polypeptide/GSSPFG00027858001-PA?pane=homology	8				0.408198	0.0886536	-0.319544	-0.115445	1.13591	0.257609	1.47698	25.7078	25.5639	25.2459	25.2961	25.0153	24.9816	25.4059	25.4392	25.4066	8	8	18.3	0	11.059	6	2	1	1	2	0	3	4	3
GSSPFG00016834001.1-PA	GSSPFG00016834001.1-PA	golgin subfamily a member 1		https://bipaa.genouest.org/sp/spodoptera_frugiperda_pub/feature/Spodoptera/frugiperda-corn/polypeptide/GSSPFG00016834001.1-PA?pane=homology	3				-0.134881	-0.182336	-0.0474548	-0.114895	0.7629	0.836062	0.139718	23.7536	23.6967	23.6768	23.961	23.696	23.8746	24.058	23.717	23.899	3	3	13	0	19.465	2	3	2	0	0	0	0	0	0
GSSPFG00003910001-PA	GSSPFG00003910001-PA	peptidyl-prolyl cis-trans isomerase 5		https://bipaa.genouest.org/sp/spodoptera_frugiperda_pub/feature/Spodoptera/frugiperda-corn/polypeptide/GSSPFG00003910001-PA?pane=homology	12				-0.15512	-0.189842	-0.0347226	-0.112282	0.403778	0.346626	0.0463439	28.5828	28.3335	28.3631	28.7347	28.2968	28.7134	29.0105	28.2792	28.5593	12	12	58.7	0	72.683	15	13	16	16	12	18	19	16	14
GSSPFG00027944001.1-PA	GSSPFG00027944001.1-PA	protein farnesyltransferase geranylgeranyltransferase type-1 subunit alpha		https://bipaa.genouest.org/sp/spodoptera_frugiperda_pub/feature/Spodoptera/frugiperda-corn/polypeptide/GSSPFG00027944001.1-PA?pane=homology	18				0.149304	-0.0363655	-0.18567	-0.111018	0.632839	0.137904	1.12106	27.9107	27.903	27.6495	27.5667	27.7838	27.6647	27.8399	27.9446	27.7877	18	18	54.4	0	61.091	19	18	16	18	12	12	18	18	12
GSSPFG00013627001-PA	GSSPFG00013627001-PA	tubulin beta chain-like		https://bipaa.genouest.org/sp/spodoptera_frugiperda_pub/feature/Spodoptera/frugiperda-corn/polypeptide/GSSPFG00013627001-PA?pane=homology	8				0.0786247	-0.071324	-0.149949	-0.110636	0.416294	0.239376	0.659285	28.5729	28.5005	28.7353	28.589	28.5343	28.4496	28.7855	28.4859	28.7512	8	4	41.6	0	108.01	12	12	11	10	8	7	10	12	14
GSSPFG00024613001-PA	GSSPFG00024613001-PA	importin subunit alpha-4		https://bipaa.genouest.org/sp/spodoptera_frugiperda_pub/feature/Spodoptera/frugiperda-corn/polypeptide/GSSPFG00024613001-PA?pane=homology	24				0.010994	-0.10332	-0.114314	-0.108817	0.0343212	0.251077	0.395673	29.6902	29.3178	29.4664	29.4849	29.4795	29.4769	29.6971	29.3517	29.7356	24	24	72.5	0	323.31	29	18	22	25	27	22	25	18	30
GSSPFG00020908001.1-PA	GSSPFG00020908001.1-PA	rna-binding protein 24-like isoform x2		https://bipaa.genouest.org/sp/spodoptera_frugiperda_pub/feature/Spodoptera/frugiperda-corn/polypeptide/GSSPFG00020908001.1-PA?pane=homology	1				0.119604	-0.0474021	-0.167006	-0.107204	0.183852	0.118562	0.283207	24.41	24.7078	24.3318	24.5806	23.9236	24.5866	24.4755	24.7063	24.41	1	1	13.7	0.0020481	2.5451	2	2	2	3	2	2	1	2	2
GSSPFG00024730001-PA	GSSPFG00024730001-PA	developmentally-regulated gtp-binding protein 2		https://bipaa.genouest.org/sp/spodoptera_frugiperda_pub/feature/Spodoptera/frugiperda-corn/polypeptide/GSSPFG00024730001-PA?pane=homology	5				0.227421	0.00785383	-0.219568	-0.105857	0.747902	0.0212917	1.04727	27.1287	26.9896	26.7466	26.7179	26.8774	26.5873	26.9903	27.0068	26.8442	5	5	59.6	0	148.37	10	5	9	7	8	8	4	4	7
GSSPFG00006968001-PA	GSSPFG00006968001-PA	swi snf complex subunit smarcc2		https://bipaa.genouest.org/sp/spodoptera_frugiperda_pub/feature/Spodoptera/frugiperda-corn/polypeptide/GSSPFG00006968001-PA?pane=homology	9				0.52199	0.155362	-0.366629	-0.105633	2.48667	0.340149	0.917276	25.7358	25.5292	25.5806	25.1962	25.008	25.0753	25.1911	25.391	25.7974	9	9	15.7	0	17.355	8	4	3	3	2	2	3	2	4
GSSPFG00025312001-PA	GSSPFG00025312001-PA	protein-lysine n-methyltransferase mettl10		https://bipaa.genouest.org/sp/spodoptera_frugiperda_pub/feature/Spodoptera/frugiperda-corn/polypeptide/GSSPFG00025312001-PA?pane=homology	3				0.0920442	-0.0592581	-0.151302	-0.10528	0.316371	0.325156	0.496012	24.519	24.4102	24.4852	24.2991	24.2336	24.6056	24.5391	24.6434	24.4096	3	3	16.7	0	6.7533	3	2	3	1	1	2	3	3	3
GSSPFG00022229001-PA	GSSPFG00022229001-PA	serine threonine-protein kinase gd17699-like isoform x3		https://bipaa.genouest.org/sp/spodoptera_frugiperda_pub/feature/Spodoptera/frugiperda-corn/polypeptide/GSSPFG00022229001-PA?pane=homology	6				0.14136	-0.0328166	-0.174177	-0.103497	0.73658	0.284719	0.814427	25.7909	25.8019	25.8156	25.5938	25.8354	25.5551	25.7642	25.8214	25.9213	6	6	12.1	0	11.828	5	6	5	3	5	0	5	5	4
GSSPFG00031256001-PA;GSSPFG00014397001-PA;GSSPFG00014398001-PA	GSSPFG00031256001-PA	acylamino-acid-releasing enzyme-like isoform x2		https://bipaa.genouest.org/sp/spodoptera_frugiperda_pub/feature/Spodoptera/frugiperda-corn/polypeptide/GSSPFG00031256001-PA?pane=homology	9;5;3				0.190762	-0.00809606	-0.198858	-0.103477	0.724549	0.0192259	0.468941	25.7295	25.7628	25.7117	25.7289	25.5826	25.3202	25.6042	25.6027	26.0214	9	9	14.5	0	16.572	9	1	1	1	2	2	5	3	8
GSSPFG00006364001.1-PA	GSSPFG00006364001.1-PA	phosphoglucose isomerase		https://bipaa.genouest.org/sp/spodoptera_frugiperda_pub/feature/Spodoptera/frugiperda-corn/polypeptide/GSSPFG00006364001.1-PA?pane=homology	32				-0.422125	-0.314288	0.107836	-0.103226	0.472145	0.3169	0.245757	25.3915	26.4234	26.6026	26.672	26.6238	26.3881	26.5916	26.1544	26.6143	32	2	67.9	0	12.63	3	3	3	3	2	3	3	3	2
GSSPFG00004093001-PA	GSSPFG00004093001-PA		gi|1274121938|ref|XP_022825105.1|_8.000e-274_98.52_60S ribosomal export protein NMD3 [Spodoptera litu...	https://bipaa.genouest.org/sp/spodoptera_frugiperda_pub/feature/Spodoptera/frugiperda-corn/polypeptide/GSSPFG00004093001-PA?pane=homology	13				0.191195	-0.00742976	-0.198624	-0.103027	0.411671	0.00839187	0.298423	26.9191	26.824	26.4009	26.6267	26.6529	26.2908	26.9697	26.9619	26.2347	13	13	40.4	0	28.419	16	9	10	10	9	5	16	10	4
GSSPFG00030951001-PA	GSSPFG00030951001-PA	homocysteine s-methyltransferase 1-like		https://bipaa.genouest.org/sp/spodoptera_frugiperda_pub/feature/Spodoptera/frugiperda-corn/polypeptide/GSSPFG00030951001-PA?pane=homology	5				-0.339685	-0.270344	0.0693417	-0.100501	1.76964	1.10384	0.290697	25.9542	25.6942	25.8002	26.1906	26.0728	26.2043	25.9126	26.1704	26.1766	5	5	27.7	0	20.657	6	4	4	7	5	5	6	5	7
GSSPFG00029270001.1-PA	GSSPFG00029270001.1-PA	myophilin		https://bipaa.genouest.org/sp/spodoptera_frugiperda_pub/feature/Spodoptera/frugiperda-corn/polypeptide/GSSPFG00029270001.1-PA?pane=homology	11				0.202734	0.00214259	-0.200591	-0.0992242	1.07196	0.0202371	1.01913	31.0884	31.0343	31.0379	30.6814	30.8997	30.9712	31.0543	31.1029	30.9969	11	11	60.8	0	218.2	29	28	28	23	27	21	26	26	25
GSSPFG00007515001-PA	GSSPFG00007515001-PA	dna replication licensing factor mcm3		https://bipaa.genouest.org/sp/spodoptera_frugiperda_pub/feature/Spodoptera/frugiperda-corn/polypeptide/GSSPFG00007515001-PA?pane=homology	8				0.344779	0.0733789	-0.2714	-0.0990105	1.308	0.409485	1.24989	25.1691	25.2471	24.9999	24.825	24.9488	24.6079	25.0224	25.0821	25.0914	8	8	34.1	0	7.4446	3	3	2	1	0	0	3	3	2
GSSPFG00032885001-PA	GSSPFG00032885001-PA		gi|1274133894|ref|XP_022833289.1|_9.500e-81_92.73_xaa-Pro aminopeptidase ApepP-like isoform X1 [Spod...	https://bipaa.genouest.org/sp/spodoptera_frugiperda_pub/feature/Spodoptera/frugiperda-corn/polypeptide/GSSPFG00032885001-PA?pane=homology	6				0.073576	-0.0612621	-0.134838	-0.09805	0.174773	0.281419	0.386903	26.3109	26.2502	26.0582	26.2237	26.3172	25.8576	26.2266	26.222	26.3544	6	6	46.4	0	30.837	6	4	3	4	4	3	4	3	5
GSSPFG00018023001-PA	GSSPFG00018023001-PA	dead-box helicase dbp80		https://bipaa.genouest.org/sp/spodoptera_frugiperda_pub/feature/Spodoptera/frugiperda-corn/polypeptide/GSSPFG00018023001-PA?pane=homology	24				0.0698878	-0.0625172	-0.132405	-0.0974611	0.180346	0.119018	0.405474	28.9658	28.6289	29.0993	28.8823	28.7361	28.866	28.7691	28.9025	29.2099	24	24	61.7	0	100.99	36	22	27	33	23	29	29	37	35
GSSPFG00023968001.3-PA	GSSPFG00023968001.3-PA	thioredoxin reductase mitochondrial isoform x2		https://bipaa.genouest.org/sp/spodoptera_frugiperda_pub/feature/Spodoptera/frugiperda-corn/polypeptide/GSSPFG00023968001.3-PA?pane=homology	7				-0.109424	-0.1521	-0.0426763	-0.0973882	0.326562	0.491626	0.213794	29.4705	29.5085	29.8624	29.8078	29.6114	29.7505	29.8485	29.7767	29.6726	7	7	74.3	0	299.69	14	11	15	14	13	13	11	13	11
GSSPFG00020693001.1-PA;REV__GSSPFG00008147001-PA;REV__GSSPFG00013865001-PA	GSSPFG00020693001.1-PA	ap-1 complex subunit gamma-1 isoform x3		https://bipaa.genouest.org/sp/spodoptera_frugiperda_pub/feature/Spodoptera/frugiperda-corn/polypeptide/GSSPFG00020693001.1-PA?pane=homology	27;1;1				0.258002	0.0316715	-0.22633	-0.0973293	0.449981	0.074622	0.446285	28.532	28.505	28.119	28.417	28.2403	27.7248	28.3277	28.4797	28.2537	27	27	39.1	0	80.281	24	20	13	23	20	6	19	25	22
GSSPFG00027528001-PA	GSSPFG00027528001-PA	cysteine and histidine-rich domain-containing protein		https://bipaa.genouest.org/sp/spodoptera_frugiperda_pub/feature/Spodoptera/frugiperda-corn/polypeptide/GSSPFG00027528001-PA?pane=homology	13				0.0551675	-0.0674432	-0.122611	-0.0950271	0.197255	0.196	0.642893	28.0148	27.766	27.6649	27.7731	27.7997	27.7075	27.7617	27.8483	28.0381	13	13	60.5	0	147.9	14	9	9	13	8	11	13	16	12
GSSPFG00008687001-PA	GSSPFG00008687001-PA	ubiquitin carboxyl-terminal hydrolase isozyme l3		https://bipaa.genouest.org/sp/spodoptera_frugiperda_pub/feature/Spodoptera/frugiperda-corn/polypeptide/GSSPFG00008687001-PA?pane=homology	13				-0.0654812	-0.127424	-0.0619431	-0.0946836	0.527822	1.17851	0.721582	28.4083	28.4229	28.5496	28.5559	28.4635	28.5579	28.5511	28.5792	28.6327	13	13	72.7	0	116.83	15	18	14	16	17	15	18	17	16
GSSPFG00025166001-PA	GSSPFG00025166001-PA		gi|913310867|ref|XP_013186090.1|_1.500e-61_100.00_PREDICTED: dynein light chain Tctex-type [Amyelois...	https://bipaa.genouest.org/sp/spodoptera_frugiperda_pub/feature/Spodoptera/frugiperda-corn/polypeptide/GSSPFG00025166001-PA?pane=homology	3				0.433465	0.122536	-0.310929	-0.0941965	0.957827	0.297378	0.809678	24.7233	24.8206	24.3493	24.451	24.2277	23.9141	24.679	24.4109	24.4357	3	3	44.4	0	78.753	4	2	1	0	2	0	3	1	1
GSSPFG00011884001.1-PA	GSSPFG00011884001.1-PA	26s protease regulatory subunit 6b		https://bipaa.genouest.org/sp/spodoptera_frugiperda_pub/feature/Spodoptera/frugiperda-corn/polypeptide/GSSPFG00011884001.1-PA?pane=homology	22				0.21694	0.015173	-0.201767	-0.093297	0.639732	0.0383379	0.585548	30.221	29.9178	29.9635	30.0513	29.7492	29.651	30.1591	29.8362	30.0615	22	22	63.4	0	298	51	42	41	43	42	38	38	43	44
GSSPFG00020078001-PA	GSSPFG00020078001-PA	developmentally-regulated gtp-binding protein 2		https://bipaa.genouest.org/sp/spodoptera_frugiperda_pub/feature/Spodoptera/frugiperda-corn/polypeptide/GSSPFG00020078001-PA?pane=homology	10				0.113169	-0.0361487	-0.149318	-0.0927334	0.277427	0.105722	0.517493	28.1287	28.2237	27.844	27.9024	28.1765	27.778	28.0827	28.1903	28.0318	10	9	60.6	0	96.431	16	13	14	16	12	11	14	12	14
GSSPFG00028645001.1-PA	GSSPFG00028645001.1-PA	transcription elongation factor b polypeptide 1		https://bipaa.genouest.org/sp/spodoptera_frugiperda_pub/feature/Spodoptera/frugiperda-corn/polypeptide/GSSPFG00028645001.1-PA?pane=homology	6				0.210978	0.0136503	-0.197328	-0.0918388	0.769458	0.0365162	0.766411	26.7985	26.7041	26.4792	26.5176	26.2835	26.5477	26.8014	26.6273	26.5121	6	6	50.3	0	125.19	10	9	6	8	3	6	8	9	5
GSSPFG00024130001-PA;GSSPFG00017063001-PA	GSSPFG00017063001-PA	histidine triad nucleotide-binding protein 1		https://bipaa.genouest.org/sp/spodoptera_frugiperda_pub/feature/Spodoptera/frugiperda-corn/polypeptide/GSSPFG00017063001-PA?pane=homology	7;7				-0.116296	-0.149754	-0.0334574	-0.0916057	0.47599	0.387565	0.0605149	28.0192	27.9435	27.9699	27.9475	28.2942	28.0399	27.91	28.4424	28.0295	7	7	82.9	0	93.726	14	10	10	10	11	9	13	14	12
GSSPFG00005933001.1-PA;GSSPFG00016195001-PA;GSSPFG00025836001-PA	GSSPFG00005933001.1-PA	ribosomal protein s27a		https://bipaa.genouest.org/sp/spodoptera_frugiperda_pub/feature/Spodoptera/frugiperda-corn/polypeptide/GSSPFG00005933001.1-PA?pane=homology	8;6;6				0.2311	0.0242322	-0.206868	-0.0913179	2.34953	0.0696952	0.752057	30.4418	30.481	30.4348	30.2565	30.1467	30.261	30.187	30.5549	30.5431	8	3	42.7	0	139.82	24	21	21	19	18	14	24	23	27
GSSPFG00023458001-PA	GSSPFG00023458001-PA	ap-2 complex subunit mu		https://bipaa.genouest.org/sp/spodoptera_frugiperda_pub/feature/Spodoptera/frugiperda-corn/polypeptide/GSSPFG00023458001-PA?pane=homology	6				0.260598	0.0391655	-0.221432	-0.0911332	0.597313	0.0634469	0.585019	25.0686	24.7336	24.4934	24.6931	24.3457	24.475	24.564	24.6199	24.9943	6	6	13.2	0	9.8344	5	5	2	1	0	2	1	2	3
GSSPFG00032015001-PA	GSSPFG00032015001-PA	bag domain-containing protein samui isoform x1		https://bipaa.genouest.org/sp/spodoptera_frugiperda_pub/feature/Spodoptera/frugiperda-corn/polypeptide/GSSPFG00032015001-PA?pane=homology	4				0.351845	0.0854212	-0.266424	-0.0905014	0.281862	0.296339	0.199983	24.3395	24.3713	24.2398	24.5317	24.3977	NaN	24.2441	24.035	24.4153	4	4	11.8	0	30.142	2	2	0	1	0	0	1	2	0
GSSPFG00002876001.1-PA	GSSPFG00002876001.1-PA	udp-glucose 4-epimerase-like		https://bipaa.genouest.org/sp/spodoptera_frugiperda_pub/feature/Spodoptera/frugiperda-corn/polypeptide/GSSPFG00002876001.1-PA?pane=homology	23				-0.0286522	-0.104804	-0.0761522	-0.0904781	0.130399	0.356243	0.24756	30.8578	30.6724	30.8312	30.8769	30.7033	30.8672	30.8357	30.7396	31.1006	23	23	71.5	0	323.31	44	36	38	41	42	43	48	41	45
GSSPFG00020046001-PA	GSSPFG00020046001-PA	arginine kinase		https://bipaa.genouest.org/sp/spodoptera_frugiperda_pub/feature/Spodoptera/frugiperda-corn/polypeptide/GSSPFG00020046001-PA?pane=homology	23				0.19335	0.00652758	-0.186822	-0.0901472	0.241278	0.00855845	0.266818	29.9207	30.0826	30.602	29.6931	29.8524	30.4797	30.0519	30.4829	30.0509	23	23	54.7	0	323.31	32	33	40	28	28	30	34	37	27
GSSPFG00005724001-PA	GSSPFG00005724001-PA	splicing factor u2af 50 kda subunit		https://bipaa.genouest.org/sp/spodoptera_frugiperda_pub/feature/Spodoptera/frugiperda-corn/polypeptide/GSSPFG00005724001-PA?pane=homology	4				-0.089468	-0.13455	-0.0450821	-0.0898161	0.19106	0.270214	0.152337	24.7754	24.2187	24.3064	24.5327	24.4352	24.6009	24.6192	24.376	24.709	4	4	17.2	0	8.9978	3	2	1	0	2	1	2	0	4
GSSPFG00033114001-PA;GSSPFG00012561001-PA	GSSPFG00033114001-PA	mitogen-activated protein kinase 14b-like isoform x1		https://bipaa.genouest.org/sp/spodoptera_frugiperda_pub/feature/Spodoptera/frugiperda-corn/polypeptide/GSSPFG00033114001-PA?pane=homology	15;9				-0.0274671	-0.102496	-0.0750294	-0.0887627	0.115605	0.769864	0.338748	28.4128	28.3151	28.4388	28.4017	28.5577	28.2897	28.4058	28.5733	28.4951	15	14	59.6	0	97.04	15	18	16	17	17	14	16	17	20
GSSPFG00018519001.1-PA	GSSPFG00018519001.1-PA		gi|1274119475|ref|XP_022824845.1|_0.000e+0_84.70_oxidation resistance protein 1 isoform X1 [Spodopt...	https://bipaa.genouest.org/sp/spodoptera_frugiperda_pub/feature/Spodoptera/frugiperda-corn/polypeptide/GSSPFG00018519001.1-PA?pane=homology	6				0.20201	0.0141017	-0.187908	-0.0869031	0.705326	0.0317637	0.527722	25.443	25.3229	25.1456	25.1781	25.2202	24.9072	25.1712	25.1639	25.5342	6	6	12.3	0	15.846	4	3	3	3	2	1	2	3	4
GSSPFG00002751001.2-PA	GSSPFG00002751001.2-PA	thioredoxin reductase mitochondrial-like isoform x2		https://bipaa.genouest.org/sp/spodoptera_frugiperda_pub/feature/Spodoptera/frugiperda-corn/polypeptide/GSSPFG00002751001.2-PA?pane=homology	12				0.194657	0.0117537	-0.182903	-0.0855747	1.36185	0.0319162	0.748778	29.6788	29.496	29.4992	29.3105	29.4082	29.3714	29.4697	29.7604	29.4086	12	12	46.6	0	140.06	19	16	19	14	16	15	14	17	17
GSSPFG00031846001-PA;GSSPFG00012453001-PA	GSSPFG00012453001-PA		gi|1274131388|ref|XP_022830295.1|_2.700e-188_100.00_mitotic checkpoint protein BUB3 [Spodoptera litura...	https://bipaa.genouest.org/sp/spodoptera_frugiperda_pub/feature/Spodoptera/frugiperda-corn/polypeptide/GSSPFG00012453001-PA?pane=homology	4;4				0.266169	0.0483424	-0.217827	-0.0847423	0.855763	0.137044	1.18471	24.4792	24.5808	24.1708	24.0507	24.2935	24.0881	24.4312	24.3689	24.2858	4	4	16.4	0	7.4747	4	4	1	0	0	0	2	2	0
GSSPFG00029199001-PA	GSSPFG00029199001-PA	intron-binding protein aquarius		https://bipaa.genouest.org/sp/spodoptera_frugiperda_pub/feature/Spodoptera/frugiperda-corn/polypeptide/GSSPFG00029199001-PA?pane=homology	2				0.726228	0.278847	-0.447381	-0.084267	0.746099	0.29203	0.315362	23.4409	23.1702	23.3035	NaN	23.453	NaN	23.3369	NaN	23.4682	2	2	21.3	0	2.7946	2	0	1	0	0	0	1	1	1
GSSPFG00028616001-PA	GSSPFG00028616001-PA	nhp2-like protein 1		https://bipaa.genouest.org/sp/spodoptera_frugiperda_pub/feature/Spodoptera/frugiperda-corn/polypeptide/GSSPFG00028616001-PA?pane=homology	2			+	0.970294	0.401686	-0.568608	-0.083461	0.522834	1.86222	0.281225	25.1547	25.1699	24.9307	24.83	25.02	NaN	24.6012	24.7914	24.6576	2	2	16.6	0	8.2139	4	4	2	2	3	1	2	2	3
GSSPFG00008776001.2-PA	GSSPFG00008776001.2-PA	deoxyribonuclease tatdn1		https://bipaa.genouest.org/sp/spodoptera_frugiperda_pub/feature/Spodoptera/frugiperda-corn/polypeptide/GSSPFG00008776001.2-PA?pane=homology	7				-0.0553646	-0.110796	-0.0554314	-0.0831137	0.376729	0.50976	0.281291	25.5395	25.5341	25.3649	25.5505	25.564	25.4901	25.608	25.7122	25.4507	7	7	52	0	14.903	5	6	5	5	3	3	6	4	3
GSSPFG00017981001.3-PA	GSSPFG00017981001.3-PA	ubiquitin-like modifier-activating enzyme atg7		https://bipaa.genouest.org/sp/spodoptera_frugiperda_pub/feature/Spodoptera/frugiperda-corn/polypeptide/GSSPFG00017981001.3-PA?pane=homology	12				0.381313	0.107959	-0.273354	-0.0826975	0.195445	0.0734383	0.113452	23.9354	23.4397	24.006	24.3846	23.8646	NaN	24.2274	NaN	24.1097	12	2	25.3	0	8.0965	1	0	2	2	1	0	2	2	2
GSSPFG00013080001-PA;GSSPFG00002144001-PA	GSSPFG00013080001-PA	ubx domain-containing protein 1		https://bipaa.genouest.org/sp/spodoptera_frugiperda_pub/feature/Spodoptera/frugiperda-corn/polypeptide/GSSPFG00013080001-PA?pane=homology	6;6				0.0194569	-0.067653	-0.0871099	-0.0773815	0.0249648	0.0901107	0.269609	26.4886	26.1454	25.6357	25.9102	26.1793	26.1219	25.9599	26.2284	26.2844	6	6	26.4	0	38.805	8	4	3	3	4	2	4	3	4
GSSPFG00007545001.4-PB;GSSPFG00007545001.4-PA	GSSPFG00007545001.4-PA	homeobox protein extradenticle		https://bipaa.genouest.org/sp/spodoptera_frugiperda_pub/feature/Spodoptera/frugiperda-corn/polypeptide/GSSPFG00007545001.4-PA?pane=homology	4;4				-0.0138137	-0.0826581	-0.0688445	-0.0757513	0.0359922	0.248764	0.164996	24.8081	24.633	24.5799	24.5003	24.6805	24.8817	24.5384	24.8201	24.9105	4	4	16.2	0	22.086	1	2	0	0	0	1	3	2	3
GSSPFG00024615001-PA	GSSPFG00024615001-PA	eukaryotic translation initiation factor 3 subunit b		https://bipaa.genouest.org/sp/spodoptera_frugiperda_pub/feature/Spodoptera/frugiperda-corn/polypeptide/GSSPFG00024615001-PA?pane=homology	13				0.313787	0.0823638	-0.231423	-0.0745296	1.05048	0.196015	1.21465	28.6836	28.4255	28.2083	28.1059	28.0883	28.1819	28.3494	28.2137	28.5072	13	13	42.7	0	96.746	14	13	13	16	15	11	22	17	20
GSSPFG00029239001-PA	GSSPFG00029239001-PA	ester hydrolase c11orf54 homolog		https://bipaa.genouest.org/sp/spodoptera_frugiperda_pub/feature/Spodoptera/frugiperda-corn/polypeptide/GSSPFG00029239001-PA?pane=homology	10				-0.420964	-0.284752	0.136212	-0.07427	1.33049	0.800879	0.578307	27.1543	27.4201	27.6302	27.7151	27.8917	27.8608	27.7348	27.5125	27.8116	10	10	33.8	0	24.63	5	7	7	8	9	6	6	8	12
GSSPFG00032564001-PA	GSSPFG00032564001-PA	v-type proton atpase subunit g		https://bipaa.genouest.org/sp/spodoptera_frugiperda_pub/feature/Spodoptera/frugiperda-corn/polypeptide/GSSPFG00032564001-PA?pane=homology	4				0.266216	0.0596968	-0.206519	-0.0734111	0.281515	0.0680697	0.289215	25.9636	26.6553	25.7257	25.9893	26.2106	25.3459	25.9706	26.3041	25.8907	4	4	41.5	0	39.81	4	4	2	4	4	2	5	4	6
GSSPFG00007516001-PA	GSSPFG00007516001-PA		gi|1274123893|ref|XP_022826170.1|_3.200e-119_89.87_esterase OVCA2 [Spodoptera litura]	https://bipaa.genouest.org/sp/spodoptera_frugiperda_pub/feature/Spodoptera/frugiperda-corn/polypeptide/GSSPFG00007516001-PA?pane=homology	4				-0.872478	-0.508895	0.363583	-0.072656	0.313657	0.169551	1.76618	25.4176	25.5572	NaN	25.0778	25.3868	25.2166	24.8932	24.8157	24.8817	4	4	24.7	0	12.829	3	2	2	3	4	1	3	3	3
GSSPFG00022064001-PA	GSSPFG00022064001-PA	phytanoyl- dioxygenase domain-containing protein 1 homolog		https://bipaa.genouest.org/sp/spodoptera_frugiperda_pub/feature/Spodoptera/frugiperda-corn/polypeptide/GSSPFG00022064001-PA?pane=homology	7				-0.168329	-0.156626	0.0117035	-0.0724612	0.403812	0.556837	0.027999	26.8824	26.8633	27.2213	27.0085	27.0408	27.4226	27.232	27.1243	27.0806	7	7	39.6	0	86.275	4	8	4	8	4	7	8	7	8
GSSPFG00020187001-PA	GSSPFG00020187001-PA	gamma-glutamyl cyclotransferase-like venom protein isoform x1		https://bipaa.genouest.org/sp/spodoptera_frugiperda_pub/feature/Spodoptera/frugiperda-corn/polypeptide/GSSPFG00020187001-PA?pane=homology	9				-0.0441049	-0.092137	-0.0480321	-0.0700845	0.358536	0.393034	0.193785	26.5777	26.4453	26.4663	26.482	26.5853	26.5544	26.4122	26.7079	26.6457	9	9	60.9	0	26.499	11	9	7	5	12	7	8	6	7
GSSPFG00028883001-PA;GSSPFG00016687001-PA	GSSPFG00016687001-PA	ubiquitin-conjugating enzyme e2-22 kda		https://bipaa.genouest.org/sp/spodoptera_frugiperda_pub/feature/Spodoptera/frugiperda-corn/polypeptide/GSSPFG00016687001-PA?pane=homology	8;8				-0.0596581	-0.0992622	-0.0396042	-0.0694332	0.317979	0.523813	0.500557	27.9241	27.9102	28.1458	28.0529	28.0685	28.0377	28.1469	28.0317	28.0993	8	8	60	0	60.896	11	10	9	9	9	6	10	10	13
GSSPFG00008446001-PA	GSSPFG00008446001-PA	uncharacterized protein loc105693960		https://bipaa.genouest.org/sp/spodoptera_frugiperda_pub/feature/Spodoptera/frugiperda-corn/polypeptide/GSSPFG00008446001-PA?pane=homology	6				0.194189	0.0300306	-0.164159	-0.0670642	0.629987	0.0856368	0.828248	26.0391	25.7442	25.6612	25.6882	25.7092	25.4646	25.8808	25.7427	25.731	6	6	19.8	0	14.263	6	4	5	3	4	3	5	4	4
GSSPFG00029623001-PA;GSSPFG00001376001-PA	GSSPFG00029623001-PA	guanylate kinase isoform x2		https://bipaa.genouest.org/sp/spodoptera_frugiperda_pub/feature/Spodoptera/frugiperda-corn/polypeptide/GSSPFG00029623001-PA?pane=homology	9;9				-0.0625267	-0.095953	-0.0334263	-0.0646897	0.202498	0.160777	0.0451685	26.5773	26.5389	26.5266	26.4937	26.4904	26.8464	26.7745	26.9484	26.2078	9	9	60.3	0	27.673	7	9	8	7	6	9	7	10	6
GSSPFG00017187001-PA	GSSPFG00017187001-PA	dna-directed rna polymerase ii subunit rpb3		https://bipaa.genouest.org/sp/spodoptera_frugiperda_pub/feature/Spodoptera/frugiperda-corn/polypeptide/GSSPFG00017187001-PA?pane=homology	2				0.0276667	-0.0505778	-0.0782445	-0.0644112	0.0441573	0.105111	0.244043	24.435	23.8543	24.0178	24.214	24.1868	23.8234	24.1573	24.1279	24.1737	2	2	12.7	0	7.9316	2	0	0	1	0	0	2	0	2
GSSPFG00003122001-PA	GSSPFG00003122001-PA	dna replication licensing factor mcm5		https://bipaa.genouest.org/sp/spodoptera_frugiperda_pub/feature/Spodoptera/frugiperda-corn/polypeptide/GSSPFG00003122001-PA?pane=homology	11				0.316903	0.094162	-0.222741	-0.0642895	0.631408	0.202979	0.390588	26.27	26.3859	26.0058	26.0341	26.1588	25.518	26.4029	26.0162	25.96	11	11	38.5	0	23.6	8	3	2	6	5	1	4	4	4
GSSPFG00031092001-PA	GSSPFG00031092001-PA	deoxyhypusine hydroxylase		https://bipaa.genouest.org/sp/spodoptera_frugiperda_pub/feature/Spodoptera/frugiperda-corn/polypeptide/GSSPFG00031092001-PA?pane=homology	6				-0.0565421	-0.0924517	-0.0359097	-0.0641807	0.31618	0.659649	0.157024	27.1433	27.2539	27.2047	27.1616	27.3834	27.2265	27.3375	27.3577	27.184	6	6	49.5	0	49.972	8	7	9	5	10	9	10	10	8
GSSPFG00031211001-PA	GSSPFG00031211001-PA	phosphoserine phosphatase		https://bipaa.genouest.org/sp/spodoptera_frugiperda_pub/feature/Spodoptera/frugiperda-corn/polypeptide/GSSPFG00031211001-PA?pane=homology	3				-0.46307	-0.294985	0.168084	-0.0634505	2.24487	0.872749	0.483126	25.1047	24.9903	24.8695	25.5525	25.3775	25.4238	25.5154	25.3083	25.0258	3	3	20.8	0	6.1616	0	2	3	1	2	1	0	1	1
GSSPFG00032135001-PA	GSSPFG00032135001-PA	protein phosphatase methylesterase 1		https://bipaa.genouest.org/sp/spodoptera_frugiperda_pub/feature/Spodoptera/frugiperda-corn/polypeptide/GSSPFG00032135001-PA?pane=homology	3				0.10665	-0.00953484	-0.116185	-0.0628599	0.410733	0.0256503	0.305868	23.8311	23.874	23.7283	23.6147	23.907	23.5917	23.705	24.0542	23.7027	3	3	8.5	0	6.0977	2	1	2	2	2	1	2	2	1
GSSPFG00006341001-PA	GSSPFG00006341001-PA	e3 ubiquitin-protein ligase hyd		https://bipaa.genouest.org/sp/spodoptera_frugiperda_pub/feature/Spodoptera/frugiperda-corn/polypeptide/GSSPFG00006341001-PA?pane=homology	2				0.301576	0.088122	-0.213454	-0.062666	0.456007	0.0842327	0.190685	23.1913	NaN	23.5881	23.2008	23.3427	NaN	22.7955	22.9932	23.9187	2	2	2.3	0.0064484	2.1781	1	0	1	0	0	0	0	0	2
GSSPFG00014580001.1-PA	GSSPFG00014580001.1-PA	pre-mrna-processing factor 39		https://bipaa.genouest.org/sp/spodoptera_frugiperda_pub/feature/Spodoptera/frugiperda-corn/polypeptide/GSSPFG00014580001.1-PA?pane=homology	15				0.671809	0.273471	-0.398338	-0.0624335	1.37287	0.572102	0.834515	27.1806	27.0978	26.678	26.6349	26.2343	26.0718	26.741	26.4477	26.9474	15	15	21.6	0	79.647	11	5	5	5	1	1	7	7	9
GSSPFG00001824001-PA	GSSPFG00001824001-PA		gi|1483663039|ref|XP_026319024.1|_0.000e+0_86.88_armadillo-like helical domain-containing protein 3...	https://bipaa.genouest.org/sp/spodoptera_frugiperda_pub/feature/Spodoptera/frugiperda-corn/polypeptide/GSSPFG00001824001-PA?pane=homology	5				1.05657	0.465991	-0.590575	-0.062292	0.794048	1.39382	0.400537	23.7426	23.5386	23.7973	NaN	23.562	NaN	NaN	NaN	23.399	5	5	7.5	0	6.5913	4	2	1	2	1	0	1	0	0
GSSPFG00014636001-PA	GSSPFG00014636001-PA	replication protein a 70 kda dna-binding subunit		https://bipaa.genouest.org/sp/spodoptera_frugiperda_pub/feature/Spodoptera/frugiperda-corn/polypeptide/GSSPFG00014636001-PA?pane=homology	10				0.376205	0.125951	-0.250254	-0.0621515	0.884653	0.331461	0.930921	25.8498	25.3134	25.5866	25.1465	25.4448	25.0298	25.4129	25.4705	25.4885	10	10	29.1	0	18.309	5	3	4	3	3	1	6	3	6
GSSPFG00030501001-PA	GSSPFG00030501001-PA		gi|1199405878|ref|XP_021198548.1|_8.500e-58_83.44_NSFL1 cofactor p47 [Helicoverpa armigera]	https://bipaa.genouest.org/sp/spodoptera_frugiperda_pub/feature/Spodoptera/frugiperda-corn/polypeptide/GSSPFG00030501001-PA?pane=homology	5				0.1985	0.0375264	-0.160973	-0.0617233	0.475349	0.120855	0.346157	26.3138	26.1645	26.0926	26.1822	26.1384	25.6547	26.0646	26.0556	26.338	5	5	27	0	13.434	7	4	4	5	4	4	6	6	5
GSSPFG00027669001-PA	GSSPFG00027669001-PA	ribosomal protein s21		https://bipaa.genouest.org/sp/spodoptera_frugiperda_pub/feature/Spodoptera/frugiperda-corn/polypeptide/GSSPFG00027669001-PA?pane=homology	5				0.304513	0.0907726	-0.21374	-0.0614837	0.35359	0.0800473	0.382607	26.545	27.0037	25.8302	26.009	26.3656	26.0908	26.4512	26.682	25.9733	5	5	64.6	0	12.635	7	8	2	3	3	5	7	6	4
GSSPFG00004710001-PA	GSSPFG00004710001-PA	protein ddi1 homolog 2		https://bipaa.genouest.org/sp/spodoptera_frugiperda_pub/feature/Spodoptera/frugiperda-corn/polypeptide/GSSPFG00004710001-PA?pane=homology	8				0.164168	0.0212847	-0.142883	-0.0607992	0.775768	0.0588511	0.592317	27.9582	27.9758	27.7204	27.8087	27.7252	27.628	27.7362	27.8066	28.0477	8	8	39.5	0	58.027	13	9	8	10	8	7	14	8	12
GSSPFG00012150001-PA	GSSPFG00012150001-PA	ap-2 complex subunit alpha		https://bipaa.genouest.org/sp/spodoptera_frugiperda_pub/feature/Spodoptera/frugiperda-corn/polypeptide/GSSPFG00012150001-PA?pane=homology	18				0.235846	0.0576839	-0.178162	-0.060239	0.968905	0.150815	0.732233	27.1037	27.0987	26.7944	26.7651	26.8494	26.6748	26.7425	27.0338	27.0474	18	18	25.9	0	26.067	12	8	8	5	5	2	10	10	11
GSSPFG00015849001-PA	GSSPFG00015849001-PA	clathrin light chain isoform x1		https://bipaa.genouest.org/sp/spodoptera_frugiperda_pub/feature/Spodoptera/frugiperda-corn/polypeptide/GSSPFG00015849001-PA?pane=homology	4				0.0173899	-0.0510915	-0.0684814	-0.0597864	0.0288828	0.114288	0.147156	25.7565	25.7169	25.3282	25.8749	25.382	25.4926	25.5529	25.5756	25.8263	4	4	25.6	0	19.806	4	3	3	5	2	3	3	2	3
GSSPFG00026710001-PA	GSSPFG00026710001-PA	isoform a		https://bipaa.genouest.org/sp/spodoptera_frugiperda_pub/feature/Spodoptera/frugiperda-corn/polypeptide/GSSPFG00026710001-PA?pane=homology	4				-0.504315	-0.311268	0.193047	-0.0591105	0.635412	0.630495	0.203574	26.3536	25.8431	26.0782	26.7997	25.9577	27.0304	26.2435	26.2297	26.7356	4	4	60.9	0	8.1696	7	4	7	7	2	7	5	4	7
GSSPFG00014036001-PA;GSSPFG00014497001-PA;GSSPFG00014495001-PA;GSSPFG00014037001-PA	GSSPFG00014036001-PA	pseudouridine-5 -phosphatase-like		https://bipaa.genouest.org/sp/spodoptera_frugiperda_pub/feature/Spodoptera/frugiperda-corn/polypeptide/GSSPFG00014036001-PA?pane=homology	7;5;1;1				-0.155932	-0.136925	0.0190067	-0.0589591	0.847359	0.487918	0.0592	26.2116	26.0208	25.9854	26.2459	26.1369	26.3028	26.0514	26.3945	26.1827	7	7	40.9	0	13.885	10	5	5	6	5	7	4	4	4
GSSPFG00012699001-PA	GSSPFG00012699001-PA	nucleoside diphosphate kinase		https://bipaa.genouest.org/sp/spodoptera_frugiperda_pub/feature/Spodoptera/frugiperda-corn/polypeptide/GSSPFG00012699001-PA?pane=homology	16				0.0758336	-0.0205472	-0.0963809	-0.0584641	0.193066	0.0417619	0.256222	33.4915	33.2756	33.0789	33.0229	33.2813	33.3143	33.2229	33.5344	33.1504	16	16	71.8	0	282.37	148	123	113	120	131	107	141	145	123
GSSPFG00019338001.3-PA	GSSPFG00019338001.3-PA	heat shock cognate 70 protein		https://bipaa.genouest.org/sp/spodoptera_frugiperda_pub/feature/Spodoptera/frugiperda-corn/polypeptide/GSSPFG00019338001.3-PA?pane=homology	42				-0.0133565	-0.0650406	-0.0516841	-0.0583624	0.0340427	0.0786164	0.0562326	32.2055	32.1005	32.1584	32.4252	32.0191	32.0602	32.6108	31.6534	32.3955	42	37	56.2	0	323.31	108	98	97	104	95	96	127	71	107
GSSPFG00017247001.1-PA	GSSPFG00017247001.1-PA		gi|1274130140|ref|XP_022829615.1|_5.200e-156_96.42_TIP41-like protein [Spodoptera litura]	https://bipaa.genouest.org/sp/spodoptera_frugiperda_pub/feature/Spodoptera/frugiperda-corn/polypeptide/GSSPFG00017247001.1-PA?pane=homology	7				0.151354	0.0175463	-0.133808	-0.0581309	1.54252	0.0753548	0.672577	25.2234	25.2793	25.2342	25.1774	25.0609	25.0444	25.3238	25.2913	25.0692	7	7	33.6	0	18.174	5	3	4	3	2	3	7	5	5
GSSPFG00021392001-PA	GSSPFG00021392001-PA	eukaryotic translation initiation factor 4h-like isoform x2		https://bipaa.genouest.org/sp/spodoptera_frugiperda_pub/feature/Spodoptera/frugiperda-corn/polypeptide/GSSPFG00021392001-PA?pane=homology	7				-0.00551478	-0.0602093	-0.0546945	-0.0574519	0.018286	0.135057	0.153243	26.5147	26.4387	26.1894	26.4265	26.3662	26.3667	26.3065	26.3122	26.7048	7	7	32.8	0	13.424	8	3	2	6	6	5	6	5	10
GSSPFG00020653001-PA	GSSPFG00020653001-PA	plexin domain-containing protein 2		https://bipaa.genouest.org/sp/spodoptera_frugiperda_pub/feature/Spodoptera/frugiperda-corn/polypeptide/GSSPFG00020653001-PA?pane=homology	2		+		-1.06929	-0.591483	0.477805	-0.056839	1.56307	0.875648	2.39534	NaN	NaN	24.118	24.4944	24.694	24.592	24.0041	24.1815	24.1614	2	2	19.9	0	4.9893	1	1	1	1	2	3	1	2	1
GSSPFG00029466001-PA	GSSPFG00029466001-PA		gi|1274140127|ref|XP_022814824.1|_1.500e-55_94.23_hsc70-interacting protein-like [Spodoptera litura]	https://bipaa.genouest.org/sp/spodoptera_frugiperda_pub/feature/Spodoptera/frugiperda-corn/polypeptide/GSSPFG00029466001-PA?pane=homology	14				0.0245845	-0.0441526	-0.068737	-0.0564448	0.0604257	0.0904324	0.160983	29.4131	29.1128	29.0576	29.3202	29.1732	29.0163	29.0373	29.1855	29.4931	14	14	41.8	0	142.92	22	15	16	15	18	13	16	15	15
GSSPFG00025358001-PA;GSSPFG00013697001-PA	GSSPFG00025358001-PA		gi|1274134751|ref|XP_022831724.1|_1.100e-142_96.20_uncharacterized protein LOC111360112 [Spodoptera l...	https://bipaa.genouest.org/sp/spodoptera_frugiperda_pub/feature/Spodoptera/frugiperda-corn/polypeptide/GSSPFG00025358001-PA?pane=homology	3;1				0.0757682	-0.0184797	-0.0942478	-0.0563638	0.466231	0.066065	0.489912	23.8966	23.7375	23.697	23.7639	23.6974	23.6425	23.789	23.9305	23.6671	3	3	12.1	0	3.7457	2	1	3	0	1	0	0	1	0
GSSPFG00005510001-PA	GSSPFG00005510001-PA		gi|1274141161|ref|XP_022815381.1|_2.600e-135_94.72_proteasome assembly chaperone 2 [Spodoptera litura...	https://bipaa.genouest.org/sp/spodoptera_frugiperda_pub/feature/Spodoptera/frugiperda-corn/polypeptide/GSSPFG00005510001-PA?pane=homology	8				0.237032	0.0629667	-0.174065	-0.0555491	1.23343	0.20196	0.514644	27.1794	27.1705	27.1239	27.0428	26.9713	26.7486	27.3324	26.9625	26.99	8	8	39.7	0	24.013	9	3	5	5	6	4	6	7	6
GSSPFG00025275001-PA;GSSPFG00031135001-PA	GSSPFG00025275001-PA	la protein homolog		https://bipaa.genouest.org/sp/spodoptera_frugiperda_pub/feature/Spodoptera/frugiperda-corn/polypeptide/GSSPFG00025275001-PA?pane=homology	23;21				0.129516	0.00963275	-0.119883	-0.0551251	0.302395	0.0149036	0.284865	30.324	29.9873	29.7978	29.8035	29.8491	30.0679	30.1708	30.1802	29.7291	23	23	64.3	0	323.31	41	32	24	27	29	30	38	40	29
GSSPFG00010094001-PA	GSSPFG00010094001-PA	ras-like gtp-binding protein rho1 isoform x2		https://bipaa.genouest.org/sp/spodoptera_frugiperda_pub/feature/Spodoptera/frugiperda-corn/polypeptide/GSSPFG00010094001-PA?pane=homology	11				-0.0209694	-0.0654049	-0.0444355	-0.0549202	0.0458882	0.214708	0.101827	26.4987	26.5432	26.7674	26.4682	26.5168	26.8872	26.5016	26.7718	26.7321	11	11	72.8	0	64.208	10	5	8	6	4	5	7	6	6
GSSPFG00002567001.1-PA	GSSPFG00002567001.1-PA		gi|1199402405|ref|XP_021196656.1|_3.600e-106_93.00_HD domain-containing protein 2 [Helicoverpa armige...	https://bipaa.genouest.org/sp/spodoptera_frugiperda_pub/feature/Spodoptera/frugiperda-corn/polypeptide/GSSPFG00002567001.1-PA?pane=homology	7				0.171719	0.0335623	-0.138157	-0.0522973	0.648151	0.0632901	0.257644	25.9518	26.0129	26.0816	25.8751	26.0231	25.6329	25.928	26.3179	25.6996	7	7	40.3	0	14.798	4	3	3	4	5	3	8	6	3
GSSPFG00026103001-PA	GSSPFG00026103001-PA	eukaryotic translation initiation factor 4e-like		https://bipaa.genouest.org/sp/spodoptera_frugiperda_pub/feature/Spodoptera/frugiperda-corn/polypeptide/GSSPFG00026103001-PA?pane=homology	12				0.234577	0.0650908	-0.169486	-0.0521976	0.965732	0.236553	0.675497	27.5955	27.3674	27.3651	27.1435	27.1056	27.3753	27.2262	27.4322	27.4744	12	12	54	0	97.096	7	5	7	7	6	5	6	5	9
GSSPFG00024509001-PA	GSSPFG00024509001-PA	adp-ribosylation factor-binding protein gga3		https://bipaa.genouest.org/sp/spodoptera_frugiperda_pub/feature/Spodoptera/frugiperda-corn/polypeptide/GSSPFG00024509001-PA?pane=homology	3				0.80069	0.349545	-0.451145	-0.0508	0.635687	1.41898	0.329856	23.4182	23.471	23.1587	23.197	NaN	NaN	22.8944	23.109	22.9958	3	3	5.9	0	2.7742	2	2	0	1	0	0	1	0	1
GSSPFG00010212001-PA	GSSPFG00010212001-PA	mannose-1-phosphate guanyltransferase beta		https://bipaa.genouest.org/sp/spodoptera_frugiperda_pub/feature/Spodoptera/frugiperda-corn/polypeptide/GSSPFG00010212001-PA?pane=homology	12				-0.0193907	-0.0602932	-0.0409025	-0.0505978	0.0401994	0.138019	0.318994	30.3385	30.2439	29.823	30.2242	30.1616	30.0778	30.1336	30.2294	30.2233	12	12	65.2	0	323.31	30	24	20	25	21	20	25	28	28
GSSPFG00003153001-PA	GSSPFG00003153001-PA	histone-arginine methyltransferase carmer isoform x3		https://bipaa.genouest.org/sp/spodoptera_frugiperda_pub/feature/Spodoptera/frugiperda-corn/polypeptide/GSSPFG00003153001-PA?pane=homology	10				0.254944	0.0789979	-0.175947	-0.0484745	0.788761	0.186863	0.863676	25.9052	25.8469	25.4582	25.5157	25.382	25.5477	25.7269	25.7481	25.4982	10	10	28	0	25.862	8	3	2	1	1	2	5	4	3
GSSPFG00002685001-PA;GSSPFG00009373001-PA;GSSPFG00009371001-PA	GSSPFG00002685001-PA	dipeptidyl peptidase 9		https://bipaa.genouest.org/sp/spodoptera_frugiperda_pub/feature/Spodoptera/frugiperda-corn/polypeptide/GSSPFG00002685001-PA?pane=homology	8;4;1				0.219327	0.0632877	-0.15604	-0.0463762	0.543248	0.171855	0.280496	29.0067	28.9432	28.9307	28.7495	28.4304	29.0428	29.1195	28.925	28.6463	8	8	13.5	0	9.6747	5	4	2	2	0	0	9	2	0
GSSPFG00013077001-PA	GSSPFG00013077001-PA	phosphoglucomutase-2		https://bipaa.genouest.org/sp/spodoptera_frugiperda_pub/feature/Spodoptera/frugiperda-corn/polypeptide/GSSPFG00013077001-PA?pane=homology	3				0.599428	0.254206	-0.345222	-0.045508	0.464457	0.3753	0.215601	23.7392	23.7248	23.8758	23.8711	NaN	23.5899	NaN	23.7644	23.8451	3	2	21	0	3.3242	1	0	2	1	1	0	1	1	1
GSSPFG00005020001-PA	GSSPFG00005020001-PA	eukaryotic translation initiation factor 3 subunit k		https://bipaa.genouest.org/sp/spodoptera_frugiperda_pub/feature/Spodoptera/frugiperda-corn/polypeptide/GSSPFG00005020001-PA?pane=homology	14				0.170286	0.039662	-0.130623	-0.0454805	0.474643	0.0840641	0.804771	28.7248	28.5202	28.2008	28.3274	28.2518	28.3558	28.3584	28.5777	28.3908	14	14	71.6	0	89.234	15	11	13	11	11	13	15	14	14
GSSPFG00018879001.1-PA	GSSPFG00018879001.1-PA	dual specificity mitogen-activated protein kinase kinase dsor1		https://bipaa.genouest.org/sp/spodoptera_frugiperda_pub/feature/Spodoptera/frugiperda-corn/polypeptide/GSSPFG00018879001.1-PA?pane=homology	7				0.045201	-0.0227502	-0.0679512	-0.0453507	0.0883782	0.076349	0.163593	26.4586	26.5513	26.7909	26.4882	26.8461	26.3309	26.6619	26.5545	26.6527	7	7	24	0	31.39	5	5	5	3	5	1	3	3	3
GSSPFG00003064001.2-PA	GSSPFG00003064001.2-PA	gtp-binding nuclear protein ran		https://bipaa.genouest.org/sp/spodoptera_frugiperda_pub/feature/Spodoptera/frugiperda-corn/polypeptide/GSSPFG00003064001.2-PA?pane=homology	18				0.0262299	-0.0320956	-0.0583254	-0.0452105	0.0864433	0.0799468	0.197951	31.4388	31.295	31.1039	31.2004	31.2124	31.3463	31.1859	31.5161	31.232	18	18	76.2	0	323.31	49	41	42	43	45	38	39	48	42
GSSPFG00011178001-PA	GSSPFG00011178001-PA	glucosidase ii alpha-subunit		https://bipaa.genouest.org/sp/spodoptera_frugiperda_pub/feature/Spodoptera/frugiperda-corn/polypeptide/GSSPFG00011178001-PA?pane=homology	4				0.295592	0.103139	-0.192453	-0.044657	0.610539	0.425029	0.36849	24.334	24.5762	24.4118	24.3487	23.7348	24.3517	24.1973	24.3611	24.4542	4	2	30.4	0	6.073	2	2	2	2	2	2	3	2	3
GSSPFG00021580001-PA;GSSPFG00013886001-PA	GSSPFG00013886001-PA	prosaposin		https://bipaa.genouest.org/sp/spodoptera_frugiperda_pub/feature/Spodoptera/frugiperda-corn/polypeptide/GSSPFG00013886001-PA?pane=homology	8;8				1.29847	0.604664	-0.69381	-0.044573	0.611266	0.438844	0.252944	23.7688	23.5059	24.162	24.256	NaN	NaN	NaN	NaN	23.7449	8	8	9.3	0	13.38	2	2	2	5	0	1	0	0	1
GSSPFG00001328001-PA	GSSPFG00001328001-PA	glucosidase 2 subunit beta		https://bipaa.genouest.org/sp/spodoptera_frugiperda_pub/feature/Spodoptera/frugiperda-corn/polypeptide/GSSPFG00001328001-PA?pane=homology	6				0.139997	0.0257721	-0.114225	-0.0442265	0.31593	0.0321498	0.143394	26.9899	26.7832	26.6588	26.969	26.5841	26.4589	27.2414	26.3694	26.7438	6	6	11.2	0	13.594	5	7	6	6	6	6	7	1	8
GSSPFG00024706001-PA	GSSPFG00024706001-PA	mitogen-activated protein kinase 1		https://bipaa.genouest.org/sp/spodoptera_frugiperda_pub/feature/Spodoptera/frugiperda-corn/polypeptide/GSSPFG00024706001-PA?pane=homology	2				1.02071	0.467339	-0.553373	-0.043017	0.607312	1.48047	0.295995	25.8356	25.8741	25.601	25.4709	NaN	25.5252	25.0663	25.4404	25.402	2	2	59.1	0	99.982	3	2	3	2	1	2	2	2	2
GSSPFG00007971001-PA	GSSPFG00007971001-PA	charged multivesicular body protein 1b		https://bipaa.genouest.org/sp/spodoptera_frugiperda_pub/feature/Spodoptera/frugiperda-corn/polypeptide/GSSPFG00007971001-PA?pane=homology	3				-0.0351092	-0.0604808	-0.0253716	-0.0429262	0.346849	0.0792119	0.0314888	25.2742	25.3288	25.305	25.2958	25.3021	25.4154	24.8344	25.5437	25.7114	3	3	13.2	0	4.6288	3	1	1	3	1	1	2	3	2
GSSPFG00018637001.2-PA;GSSPFG00005139001.2-PA	GSSPFG00018637001.2-PA	myotubularin-related protein 2 isoform x2		https://bipaa.genouest.org/sp/spodoptera_frugiperda_pub/feature/Spodoptera/frugiperda-corn/polypeptide/GSSPFG00018637001.2-PA?pane=homology	4;3				-0.10268	-0.0941245	0.00855509	-0.0427847	0.57336	0.391375	0.0414542	24.2903	24.4022	24.1381	24.3821	24.3397	24.4168	24.2654	24.4942	24.3535	4	4	10.2	0	6.5266	4	2	1	2	2	1	1	1	2
GSSPFG00015770001-PA	GSSPFG00015770001-PA	enolase-phosphatase e1		https://bipaa.genouest.org/sp/spodoptera_frugiperda_pub/feature/Spodoptera/frugiperda-corn/polypeptide/GSSPFG00015770001-PA?pane=homology	4				0.0188999	-0.0331415	-0.0520414	-0.0425915	0.0326658	0.0796253	0.0802543	24.0272	24.1053	24.2344	24.469	23.8642	23.977	24.4109	24.0968	23.9586	4	4	18.9	0	7.1796	2	3	2	3	1	1	3	0	0
GSSPFG00003457001-PA	GSSPFG00003457001-PA	eukaryotic translation initiation factor 3 subunit b		https://bipaa.genouest.org/sp/spodoptera_frugiperda_pub/feature/Spodoptera/frugiperda-corn/polypeptide/GSSPFG00003457001-PA?pane=homology	10				0.175928	0.0455443	-0.130384	-0.0424198	1.31819	0.297905	1.45597	27.859	27.7294	27.6737	27.6378	27.5469	27.5496	27.7539	27.6547	27.7169	10	10	32.1	0	81.661	10	12	13	15	8	6	10	7	12
GSSPFG00005293001-PA	GSSPFG00005293001-PA	ap-1 complex subunit beta-1		https://bipaa.genouest.org/sp/spodoptera_frugiperda_pub/feature/Spodoptera/frugiperda-corn/polypeptide/GSSPFG00005293001-PA?pane=homology	20				0.180862	0.0483392	-0.132523	-0.0420919	0.451696	0.199481	0.367047	28.4691	28.4805	28.2095	28.3631	28.3437	27.9097	28.3903	28.288	28.3357	20	20	36.8	0	94.2	27	18	14	19	17	11	18	20	19
GSSPFG00034400001-PA	GSSPFG00034400001-PA	splicing factor 3b subunit 1		https://bipaa.genouest.org/sp/spodoptera_frugiperda_pub/feature/Spodoptera/frugiperda-corn/polypeptide/GSSPFG00034400001-PA?pane=homology	7				0.254205	0.0864175	-0.167788	-0.0406852	0.740152	0.120893	0.286185	25.7027	25.3552	25.2546	25.1192	25.3422	25.0885	24.9298	25.4365	25.6869	7	7	10.1	0	17.871	6	3	3	2	1	0	1	2	3
GSSPFG00010112001-PA	GSSPFG00010112001-PA	succinyl- ligase		https://bipaa.genouest.org/sp/spodoptera_frugiperda_pub/feature/Spodoptera/frugiperda-corn/polypeptide/GSSPFG00010112001-PA?pane=homology	3				0.357942	0.140959	-0.216983	-0.038012	0.666941	0.145437	0.300429	23.7124	23.2607	22.9302	NaN	23.0894	22.9564	23.3138	NaN	NaN	3	3	6.8	0	4.1312	2	1	0	0	1	0	1	0	0
GSSPFG00025354001-PA;GSSPFG00013693001-PA	GSSPFG00025354001-PA	eukaryotic translation initiation factor 3 subunit a		https://bipaa.genouest.org/sp/spodoptera_frugiperda_pub/feature/Spodoptera/frugiperda-corn/polypeptide/GSSPFG00025354001-PA?pane=homology	51;51				0.169759	0.0479317	-0.121827	-0.0369476	0.996691	0.182579	0.900501	30.5416	30.3039	30.3068	30.1897	30.2359	30.2174	30.2137	30.3846	30.4101	51	51	49.6	0	323.31	79	52	53	57	51	42	60	62	64
GSSPFG00008451001-PA;GSSPFG00011958001-PA	GSSPFG00008451001-PA	downstream of receptor kinase		https://bipaa.genouest.org/sp/spodoptera_frugiperda_pub/feature/Spodoptera/frugiperda-corn/polypeptide/GSSPFG00008451001-PA?pane=homology	10;3				0.062912	-0.00544294	-0.0683549	-0.0368989	0.287525	0.0262543	0.399141	27.8103	27.8771	27.6708	27.6196	27.7094	27.8405	27.8061	27.8412	27.7272	10	10	60.6	0	39.334	12	13	11	12	11	14	15	13	16
GSSPFG00034386001-PA;GSSPFG00023512001-PA	GSSPFG00034386001-PA		gi|1274115215|ref|XP_022822625.1|_5.200e-49_98.24_protein phosphatase 1 regulatory subunit 7-like is...	https://bipaa.genouest.org/sp/spodoptera_frugiperda_pub/feature/Spodoptera/frugiperda-corn/polypeptide/GSSPFG00034386001-PA?pane=homology	7;4				-0.0101986	-0.0418441	-0.0316455	-0.0367448	0.0247394	0.0811472	0.0629357	26.2938	26.1108	26.4715	26.3354	26.4398	26.1315	26.6302	26.1519	26.2195	7	7	25.4	0	27.936	8	7	8	7	5	3	5	5	6
GSSPFG00024830001.1-PA	GSSPFG00024830001.1-PA	lysosomal pro-x carboxypeptidase-like		https://bipaa.genouest.org/sp/spodoptera_frugiperda_pub/feature/Spodoptera/frugiperda-corn/polypeptide/GSSPFG00024830001.1-PA?pane=homology	9				-0.0469786	-0.0593001	-0.0123215	-0.0358108	0.0554602	0.0460432	0.00918458	25.9365	26.3433	26.6461	26.0184	26.3138	26.7347	25.8845	26.0805	27.1388	9	9	27.2	0	68.807	2	3	7	4	4	5	4	4	13
GSSPFG00025660001-PA	GSSPFG00025660001-PA	vacuolar protein sorting-associated protein vta1 homolog		https://bipaa.genouest.org/sp/spodoptera_frugiperda_pub/feature/Spodoptera/frugiperda-corn/polypeptide/GSSPFG00025660001-PA?pane=homology	6				0.110992	0.0218232	-0.0891692	-0.033673	1.06919	0.130299	0.859796	25.8133	25.7174	25.6633	25.6564	25.6223	25.5823	25.7957	25.6607	25.6722	6	6	25.4	0	13.588	5	3	4	3	2	2	4	5	6
GSSPFG00018077001-PA;GSSPFG00021173001-PA	GSSPFG00018077001-PA	protein krasavietz		https://bipaa.genouest.org/sp/spodoptera_frugiperda_pub/feature/Spodoptera/frugiperda-corn/polypeptide/GSSPFG00018077001-PA?pane=homology	26;25				0.137983	0.0356706	-0.102312	-0.0333207	0.478454	0.113329	0.592533	30.1122	29.951	29.7437	29.7578	29.9258	29.7094	29.8901	29.9749	29.835	26	26	56.2	0	208.04	45	41	36	37	38	35	37	36	40
GSSPFG00013018001.1-PA	GSSPFG00013018001.1-PA	ubiquitin-protein ligase e3c		https://bipaa.genouest.org/sp/spodoptera_frugiperda_pub/feature/Spodoptera/frugiperda-corn/polypeptide/GSSPFG00013018001.1-PA?pane=homology	2				0.262887	0.0984109	-0.164476	-0.0330326	0.450145	0.242965	0.312866	22.995	22.7136	22.4905	22.6147	22.7296	NaN	22.7645	22.5579	22.5816	2	2	2	0	4.3642	2	1	1	1	1	1	2	1	1
GSSPFG00006986001-PA	GSSPFG00006986001-PA	probable n-acetyltransferase san		https://bipaa.genouest.org/sp/spodoptera_frugiperda_pub/feature/Spodoptera/frugiperda-corn/polypeptide/GSSPFG00006986001-PA?pane=homology	6				0.282142	0.108914	-0.173228	-0.032157	1.32383	0.55101	0.782973	25.8386	25.6959	25.6364	25.2912	25.4705	25.5628	25.7324	25.5982	25.5136	6	6	29.7	0	11.22	8	5	3	3	2	1	6	7	4
GSSPFG00014387001-PA	GSSPFG00014387001-PA		gi|1199392130|ref|XP_021191082.1|_3.400e-88_73.70_SAP domain-containing ribonucleoprotein [Helicover...	https://bipaa.genouest.org/sp/spodoptera_frugiperda_pub/feature/Spodoptera/frugiperda-corn/polypeptide/GSSPFG00014387001-PA?pane=homology	4				0.30409	0.120476	-0.183613	-0.0315685	0.267111	0.282157	0.15107	23.83	23.4126	23.7194	23.492	NaN	NaN	23.3601	23.7596	23.4809	4	4	16	0	7.7107	1	3	0	0	1	0	1	1	2
GSSPFG00007208001-PA	GSSPFG00007208001-PA	dna damage-binding protein 1		https://bipaa.genouest.org/sp/spodoptera_frugiperda_pub/feature/Spodoptera/frugiperda-corn/polypeptide/GSSPFG00007208001-PA?pane=homology	2				0.253362	0.0956828	-0.157679	-0.0309981	1.74355	0.206203	0.355006	23.5199	23.4114	23.5063	23.2684	23.2942	23.1149	23.0315	23.5509	23.5683	2	2	16.5	0	3.2433	2	2	2	2	2	1	1	1	2
GSSPFG00011133001-PA	GSSPFG00011133001-PA	ribulose-phosphate 3-epimerase		https://bipaa.genouest.org/sp/spodoptera_frugiperda_pub/feature/Spodoptera/frugiperda-corn/polypeptide/GSSPFG00011133001-PA?pane=homology	7				0.155987	0.0481078	-0.107879	-0.0298856	1.54515	0.102174	0.262026	28.2854	28.3854	28.435	28.1901	28.2062	28.2415	28.5375	28.4237	28.0002	7	7	46.5	0	68.591	8	10	10	10	12	12	11	13	9
GSSPFG00014874001-PA;GSSPFG00033640001-PA	GSSPFG00014874001-PA		gi|1274123221|ref|XP_022825807.1|_3.400e-95_100.00_modifier of mdg4-like isoform X3 [Spodoptera litur...	https://bipaa.genouest.org/sp/spodoptera_frugiperda_pub/feature/Spodoptera/frugiperda-corn/polypeptide/GSSPFG00014874001-PA?pane=homology	7;1				0.326697	0.13408	-0.192617	-0.0292685	0.966493	0.171944	0.314482	26.6878	26.2223	26.2107	26.0477	26.013	26.0801	26.0537	25.931	26.7339	7	7	54.1	0	61.734	8	5	5	5	3	3	2	1	6
GSSPFG00022353001-PA	GSSPFG00022353001-PA	cyclin-g-associated kinase		https://bipaa.genouest.org/sp/spodoptera_frugiperda_pub/feature/Spodoptera/frugiperda-corn/polypeptide/GSSPFG00022353001-PA?pane=homology	5				0.0393518	-0.00850423	-0.047856	-0.0281801	0.399384	0.0227028	0.146289	25.4024	25.2783	25.328	25.3388	25.276	25.276	25.1611	25.3034	25.5698	5	5	28.7	0	6.7883	7	3	5	3	4	1	4	3	4
GSSPFG00034061001-PA	GSSPFG00034061001-PA	v-type proton atpase subunit d		https://bipaa.genouest.org/sp/spodoptera_frugiperda_pub/feature/Spodoptera/frugiperda-corn/polypeptide/GSSPFG00034061001-PA?pane=homology	12				0.135012	0.0396194	-0.0953922	-0.0278864	0.355582	0.0866522	0.244221	28.6747	28.6658	28.3186	28.5814	28.4532	28.2196	28.7006	28.527	28.3127	12	12	54.7	0	195.79	18	19	13	19	14	12	17	19	16
GSSPFG00007972001-PA	GSSPFG00007972001-PA	spermine synthase		https://bipaa.genouest.org/sp/spodoptera_frugiperda_pub/feature/Spodoptera/frugiperda-corn/polypeptide/GSSPFG00007972001-PA?pane=homology	2				0.0861422	0.0158221	-0.0703201	-0.027249	0.151934	0.0277711	0.146653	24.5781	25.0539	25.0469	24.5475	24.8388	25.0341	24.9528	25.0157	24.6629	2	2	18.3	0	6.1514	2	2	3	1	2	2	3	3	2
GSSPFG00031827001-PA	GSSPFG00031827001-PA	serine threonine-protein phosphatase 4 catalytic subunit		https://bipaa.genouest.org/sp/spodoptera_frugiperda_pub/feature/Spodoptera/frugiperda-corn/polypeptide/GSSPFG00031827001-PA?pane=homology	8				0.387754	0.167793	-0.219961	-0.026084	0.848784	0.297791	0.723538	25.8671	25.9085	25.2966	25.4573	25.2088	25.243	25.6251	25.651	25.2927	8	6	30.1	0	13.333	6	4	1	3	1	1	2	2	1
GSSPFG00009185001.1-PA	GSSPFG00009185001.1-PA		gi|1274098160|ref|XP_022834340.1|_6.900e-139_98.82_uncharacterized protein LOC111362053 [Spodoptera l...	https://bipaa.genouest.org/sp/spodoptera_frugiperda_pub/feature/Spodoptera/frugiperda-corn/polypeptide/GSSPFG00009185001.1-PA?pane=homology	4				2.33025	1.13952	-1.19073	-0.025605	2.62468	0.781038	0.738116	24.9441	24.9073	25.2316	NaN	NaN	NaN	24.224	24.8346	NaN	4	4	13.7	0	3.2228	1	1	2	0	0	0	2	2	0
GSSPFG00022979001-PA	GSSPFG00022979001-PA	protein farnesyltransferase subunit beta		https://bipaa.genouest.org/sp/spodoptera_frugiperda_pub/feature/Spodoptera/frugiperda-corn/polypeptide/GSSPFG00022979001-PA?pane=homology	8				0.23536	0.0924282	-0.142932	-0.0252519	1.37716	0.381859	0.714053	26.2234	26.335	26.1112	25.9017	26.0625	25.9992	26.206	26.2127	25.9736	8	8	28.7	0	34.284	5	8	5	2	5	4	5	6	5
GSSPFG00033482001-PA	GSSPFG00033482001-PA	homeobox protein 2 isoform x1		https://bipaa.genouest.org/sp/spodoptera_frugiperda_pub/feature/Spodoptera/frugiperda-corn/polypeptide/GSSPFG00033482001-PA?pane=homology	3				-0.201074	-0.125443	0.0756308	-0.0249061	0.0969851	0.0581447	0.0978194	24.4389	NaN	24.5765	24.3352	23.6889	NaN	23.7076	23.7173	24.3235	3	3	12.2	0	4.0816	3	0	1	1	1	1	1	1	2
GSSPFG00034277001-PA	GSSPFG00034277001-PA		gi|114052643|ref|NP_001040262.1|_6.300e-52_61.67_nuclear migration protein nudC [Bombyx mori] >gi|8...	https://bipaa.genouest.org/sp/spodoptera_frugiperda_pub/feature/Spodoptera/frugiperda-corn/polypeptide/GSSPFG00034277001-PA?pane=homology	7				0.231773	0.0913232	-0.14045	-0.0245634	0.783195	0.338379	0.704923	27.1748	26.8073	27.0274	26.6144	26.9066	26.7933	26.9659	26.9151	26.8546	7	7	47.4	0	88.734	7	6	6	3	4	2	6	6	6
GSSPFG00014008001-PA;GSSPFG00017721001-PA	GSSPFG00014008001-PA	probable histone-binding protein caf1		https://bipaa.genouest.org/sp/spodoptera_frugiperda_pub/feature/Spodoptera/frugiperda-corn/polypeptide/GSSPFG00014008001-PA?pane=homology	11;10				0.271333	0.111256	-0.160077	-0.0244105	0.938256	0.237	0.41938	27.431	27.0481	27.1569	27.0648	26.9449	26.8124	26.8876	27.036	27.3787	11	11	41.3	0	183.11	14	10	12	11	12	8	13	14	12
GSSPFG00025800001-PA	GSSPFG00025800001-PA	uv excision repair protein rad23 homolog b		https://bipaa.genouest.org/sp/spodoptera_frugiperda_pub/feature/Spodoptera/frugiperda-corn/polypeptide/GSSPFG00025800001-PA?pane=homology	15				0.189337	0.0709769	-0.118361	-0.023692	0.660016	0.197957	0.642926	29.1521	28.9135	28.7365	28.796	28.791	28.6471	28.8001	28.9975	28.7916	15	15	84.5	0	323.31	23	20	16	15	15	11	17	21	19
GSSPFG00012720001-PA	GSSPFG00012720001-PA	v-type proton atpase subunit h isoform x1		https://bipaa.genouest.org/sp/spodoptera_frugiperda_pub/feature/Spodoptera/frugiperda-corn/polypeptide/GSSPFG00012720001-PA?pane=homology	23				-0.0022138	-0.0242488	-0.022035	-0.0231419	0.00455535	0.0571951	0.123429	29.8215	29.5706	29.3164	29.6963	29.4867	29.5321	29.6176	29.5959	29.5677	23	23	66.1	0	323.31	39	28	27	30	27	31	32	29	33
GSSPFG00006824001-PA;GSSPFG00004524001-PA;GSSPFG00004526001-PA	GSSPFG00006824001-PA	uncharacterized		https://bipaa.genouest.org/sp/spodoptera_frugiperda_pub/feature/Spodoptera/frugiperda-corn/polypeptide/GSSPFG00006824001-PA?pane=homology	46;17;3				0.0904961	0.02307	-0.067426	-0.022178	0.794032	0.0945988	0.318002	30.9452	31.0753	31.0142	30.9661	30.9491	30.848	30.8471	30.9997	31.1187	46	30	55.9	0	323.31	82	72	77	71	67	66	68	72	84
GSSPFG00021236001-PA	GSSPFG00021236001-PA	talin-1 isoform x4		https://bipaa.genouest.org/sp/spodoptera_frugiperda_pub/feature/Spodoptera/frugiperda-corn/polypeptide/GSSPFG00021236001-PA?pane=homology	2				-0.0440388	-0.0440566	-1.78019e-05	-0.0220372	0.0728039	0.0572604	3.53903e-05	23.1651	NaN	23.1376	22.941	22.9924	23.0208	NaN	22.8372	23.3087	2	2	2.5	0.0015416	2.5641	2	0	2	0	0	0	0	0	1
GSSPFG00024724001.2-PA	GSSPFG00024724001.2-PA	caspase-1		https://bipaa.genouest.org/sp/spodoptera_frugiperda_pub/feature/Spodoptera/frugiperda-corn/polypeptide/GSSPFG00024724001.2-PA?pane=homology	3				0.222033	0.0890725	-0.132961	-0.0219442	0.399334	0.172778	0.282716	23.4016	23.8142	23.2457	22.9683	23.2967	23.5304	23.2525	23.5807	23.3611	3	3	11.1	0	6.013	2	3	2	0	1	1	3	2	0
GSSPFG00006760001-PA	GSSPFG00006760001-PA		gi|1496249928|ref|XP_026735644.1|_3.700e-157_76.50_actin-related protein 10 [Trichoplusia ni]	https://bipaa.genouest.org/sp/spodoptera_frugiperda_pub/feature/Spodoptera/frugiperda-corn/polypeptide/GSSPFG00006760001-PA?pane=homology	6				0.173267	0.0653871	-0.10788	-0.0212465	0.517905	0.169384	0.288705	25.2266	25.3425	25.0016	25.1022	25.1452	24.8034	25.3274	25.0778	24.9693	6	6	26.4	0	17.05	4	2	1	2	2	1	3	2	1
GSSPFG00033111001-PA	GSSPFG00033111001-PA	transportin-1 isoform x1		https://bipaa.genouest.org/sp/spodoptera_frugiperda_pub/feature/Spodoptera/frugiperda-corn/polypeptide/GSSPFG00033111001-PA?pane=homology	13				0.00700506	-0.0173912	-0.0243963	-0.0208937	0.0147562	0.0445938	0.0924064	26.8039	26.917	26.4842	26.8838	26.5756	26.7247	26.7023	26.7466	26.8083	13	13	20.6	0	22.322	9	9	3	7	5	5	9	7	6
GSSPFG00025396001-PA	GSSPFG00025396001-PA	far upstream element-binding protein 3		https://bipaa.genouest.org/sp/spodoptera_frugiperda_pub/feature/Spodoptera/frugiperda-corn/polypeptide/GSSPFG00025396001-PA?pane=homology	13				0.17888	0.0688712	-0.110009	-0.0205689	0.931237	0.122577	0.223366	26.4363	26.3777	26.1685	26.223	26.0965	26.1264	26.0617	26.0787	26.6355	13	13	42	0	28.76	12	9	6	4	5	5	5	4	9
GSSPFG00003950001.1-PA	GSSPFG00003950001.1-PA	nuclear valosin-containing		https://bipaa.genouest.org/sp/spodoptera_frugiperda_pub/feature/Spodoptera/frugiperda-corn/polypeptide/GSSPFG00003950001.1-PA?pane=homology	17				0.380689	0.169933	-0.210756	-0.0204115	0.802623	0.720416	0.435949	28.0287	28.0554	27.768	27.9272	27.5442	27.2386	27.864	27.672	27.8064	17	17	32.1	0	66.923	22	19	11	16	12	5	16	16	19
GSSPFG00025434001-PA;GSSPFG00030335001-PA	GSSPFG00025434001-PA	guanine nucleotide-binding 1		https://bipaa.genouest.org/sp/spodoptera_frugiperda_pub/feature/Spodoptera/frugiperda-corn/polypeptide/GSSPFG00025434001-PA?pane=homology	14;6				0.0168724	-0.0110366	-0.027909	-0.0194728	0.0723211	0.0255371	0.0674248	26.9358	26.7986	26.7392	26.8813	26.8471	26.6946	27.0598	26.601	26.8459	14	11	32.3	0	27.968	6	7	6	7	7	5	12	5	6
GSSPFG00032843001.2-PA	GSSPFG00032843001.2-PA	heat shock factor isoform x1		https://bipaa.genouest.org/sp/spodoptera_frugiperda_pub/feature/Spodoptera/frugiperda-corn/polypeptide/GSSPFG00032843001.2-PA?pane=homology	3				-0.54766	-0.292667	0.254993	-0.018837	0.2073	0.208251	0.1053	24.0402	23.6623	NaN	25.0249	24.4225	NaN	23.5686	23.7763	23.507	3	3	5	0	5.0758	3	0	0	2	1	0	1	0	1
GSSPFG00031299001-PA	GSSPFG00031299001-PA	ubiquitin conjugation factor e4 b		https://bipaa.genouest.org/sp/spodoptera_frugiperda_pub/feature/Spodoptera/frugiperda-corn/polypeptide/GSSPFG00031299001-PA?pane=homology	4				0.0723133	0.017369	-0.0549444	-0.0187877	0.454278	0.0348845	0.116797	24.1088	24.1342	23.9927	24.0996	24.0031	23.9161	23.7454	24.1514	24.2869	4	4	6.3	0	6.7553	2	1	2	2	0	0	2	1	2
GSSPFG00015600001-PA	GSSPFG00015600001-PA	trna (adenine -n )-methyltransferase catalytic subunit trmt61a		https://bipaa.genouest.org/sp/spodoptera_frugiperda_pub/feature/Spodoptera/frugiperda-corn/polypeptide/GSSPFG00015600001-PA?pane=homology	4				0.408251	0.185904	-0.222348	-0.018222	1.11451	0.853354	0.501602	25.21	25.1989	25.1012	24.8798	24.9766	24.4289	25.1476	24.8181	24.9867	4	4	36.6	0	9.7727	2	3	2	2	2	1	3	3	2
GSSPFG00031692001-PA	GSSPFG00031692001-PA	ubiquitin thioesterase otu1		https://bipaa.genouest.org/sp/spodoptera_frugiperda_pub/feature/Spodoptera/frugiperda-corn/polypeptide/GSSPFG00031692001-PA?pane=homology	4				0.190282	0.0783348	-0.111947	-0.0168061	0.970397	0.240076	0.418551	24.502	24.5059	24.2716	24.1424	24.31	24.2562	24.1439	24.4684	24.4322	4	4	14.5	0	6.1959	1	2	1	3	1	1	2	2	2
GSSPFG00019347001-PA	GSSPFG00019347001-PA	adenosylhomocysteinase		https://bipaa.genouest.org/sp/spodoptera_frugiperda_pub/feature/Spodoptera/frugiperda-corn/polypeptide/GSSPFG00019347001-PA?pane=homology	22				0.0823263	0.0259266	-0.0563997	-0.0152365	0.357207	0.0854933	0.210407	31.727	31.4833	31.5863	31.4985	31.637	31.4141	31.7224	31.5526	31.4438	22	22	70.6	0	323.31	54	42	48	45	56	45	49	49	46
GSSPFG00012214001-PA	GSSPFG00012214001-PA	exosome complex component rrp46		https://bipaa.genouest.org/sp/spodoptera_frugiperda_pub/feature/Spodoptera/frugiperda-corn/polypeptide/GSSPFG00012214001-PA?pane=homology	3				0.369271	0.169406	-0.199865	-0.0152295	0.69805	0.625861	0.39517	24.1699	23.872	23.7835	NaN	23.8353	23.7269	23.7182	23.8359	23.7631	3	3	14.9	0	3.1194	2	3	1	1	0	0	2	0	2
GSSPFG00018198001-PA;GSSPFG00030375001-PA	GSSPFG00018198001-PA	cathepsin l		https://bipaa.genouest.org/sp/spodoptera_frugiperda_pub/feature/Spodoptera/frugiperda-corn/polypeptide/GSSPFG00018198001-PA?pane=homology	3;3				1.49589	0.7329	-0.76299	-0.015045	1.19628	0.600463	0.428015	24.3531	24.1936	23.7561	NaN	NaN	NaN	NaN	NaN	24.312	3	3	11.9	0.00051975	2.724	1	1	1	0	0	0	0	0	2
GSSPFG00030636001-PA	GSSPFG00030636001-PA		gi|1274118758|ref|XP_022821082.1|_0.000e+0_99.08_importin-5 [Spodoptera litura]	https://bipaa.genouest.org/sp/spodoptera_frugiperda_pub/feature/Spodoptera/frugiperda-corn/polypeptide/GSSPFG00030636001-PA?pane=homology	64				0.310558	0.141418	-0.16914	-0.013861	0.957254	0.298279	0.442383	32.7448	32.7442	32.3583	32.3024	32.4462	32.1671	32.6095	32.6252	32.1885	64	64	84.4	0	323.31	162	147	114	113	125	107	140	150	128
GSSPFG00017556001.1-PA	GSSPFG00017556001.1-PA	leucine-rich repeat-containing protein 47-like		https://bipaa.genouest.org/sp/spodoptera_frugiperda_pub/feature/Spodoptera/frugiperda-corn/polypeptide/GSSPFG00017556001.1-PA?pane=homology	21				0.106399	0.0404447	-0.0659542	-0.0127548	0.338063	0.12068	0.176517	28.5343	28.2851	28.3304	28.4648	28.2642	28.1016	28.5021	28.1727	28.3538	21	21	51.9	0	109.62	26	21	17	22	20	12	28	18	20
GSSPFG00004003001.1-PA;GSSPFG00023406001.1-PA;GSSPFG00000108001-PA;GSSPFG00023456001-PA;GSSPFG00000109001-PA	GSSPFG00004003001.1-PA	trifunctional purine biosynthetic protein adenosine-3		https://bipaa.genouest.org/sp/spodoptera_frugiperda_pub/feature/Spodoptera/frugiperda-corn/polypeptide/GSSPFG00004003001.1-PA?pane=homology	47;46;1;1;1				0.078476	0.0278994	-0.0505765	-0.0113386	0.312469	0.0990657	0.244079	30.1094	29.9506	29.8197	29.9753	29.8972	29.7718	29.8449	30.0377	29.9133	47	47	19.2	0	323.31	60	47	36	43	33	32	44	45	48
GSSPFG00013294001-PA	GSSPFG00013294001-PA	ubiquitin thioesterase otubain-like		https://bipaa.genouest.org/sp/spodoptera_frugiperda_pub/feature/Spodoptera/frugiperda-corn/polypeptide/GSSPFG00013294001-PA?pane=homology	13				0.040966	0.00941912	-0.0315469	-0.0110639	0.166806	0.02605	0.0774041	27.7773	27.7904	27.8929	27.7814	27.9255	27.6308	27.9876	27.8513	27.5935	13	13	55.6	0	114.96	13	7	5	7	8	4	8	12	4
GSSPFG00017368001-PA	GSSPFG00017368001-PA	dna replication licensing factor mcm6		https://bipaa.genouest.org/sp/spodoptera_frugiperda_pub/feature/Spodoptera/frugiperda-corn/polypeptide/GSSPFG00017368001-PA?pane=homology	14				0.467588	0.223367	-0.244221	-0.010427	0.669603	0.507635	0.34305	26.4231	26.3586	25.9169	26.0664	26.0111	25.2182	26.0923	26.142	25.7941	14	14	22.6	0	30.365	11	7	6	9	6	0	10	7	6
GSSPFG00032927001-PA;GSSPFG00028736001-PA	GSSPFG00032927001-PA	aldose reductase-like		https://bipaa.genouest.org/sp/spodoptera_frugiperda_pub/feature/Spodoptera/frugiperda-corn/polypeptide/GSSPFG00032927001-PA?pane=homology	17;15				0.0301933	0.00510788	-0.0250854	-0.00998876	0.16805	0.00881816	0.0475287	29.7918	29.8899	30.0136	29.9113	29.8537	29.8397	29.589	29.8807	30.2103	17	15	63.5	0	117.27	28	27	26	27	24	25	25	22	26
GSSPFG00006306001.1-PA	GSSPFG00006306001.1-PA	6-phosphogluconolactonase		https://bipaa.genouest.org/sp/spodoptera_frugiperda_pub/feature/Spodoptera/frugiperda-corn/polypeptide/GSSPFG00006306001.1-PA?pane=homology	16				-0.12281	-0.0711676	0.0516427	-0.00976245	1.34641	0.393313	0.236101	30.6843	30.7199	30.7162	30.9043	30.7625	30.822	30.6313	30.8829	30.8197	16	16	62.1	0	129.69	25	25	25	26	29	26	30	34	27
GSSPFG00008583001-PA;GSSPFG00015675001-PA;GSSPFG00017004001-PA	GSSPFG00008583001-PA	peptidyl-prolyl cis-trans isomerase		https://bipaa.genouest.org/sp/spodoptera_frugiperda_pub/feature/Spodoptera/frugiperda-corn/polypeptide/GSSPFG00008583001-PA?pane=homology	14;2;1				0.0198116	0.00145976	-0.0183519	-0.00844607	0.0537041	0.00297903	0.0468905	31.9454	31.7331	31.5681	31.6118	31.8363	31.739	31.6723	31.9771	31.5928	14	14	86.1	0	209.28	56	46	44	44	49	44	50	46	43
GSSPFG00008384001-PA	GSSPFG00008384001-PA	thioredoxin family trp26		https://bipaa.genouest.org/sp/spodoptera_frugiperda_pub/feature/Spodoptera/frugiperda-corn/polypeptide/GSSPFG00008384001-PA?pane=homology	2				-0.460168	-0.236652	0.223516	-0.006568	0.288567	0.109903	0.120541	23.7781	23.6589	NaN	24.0238	NaN	24.0024	23.9581	24.0306	22.2864	2	2	14.5	0	6.9551	2	1	1	2	1	1	2	2	1
GSSPFG00018999001-PA	GSSPFG00018999001-PA	lambda-crystallin homolog		https://bipaa.genouest.org/sp/spodoptera_frugiperda_pub/feature/Spodoptera/frugiperda-corn/polypeptide/GSSPFG00018999001-PA?pane=homology	10				0.144742	0.0662244	-0.0785173	-0.00614645	0.486501	0.408363	0.265661	28.4032	28.4444	28.2428	28.3323	28.3331	27.9909	28.2392	28.3076	28.3449	10	10	66.7	0	79.024	13	15	13	13	11	12	14	9	12
GSSPFG00031774001-PA	GSSPFG00031774001-PA	dual specificity mitogen-activated protein kinase kinase 6		https://bipaa.genouest.org/sp/spodoptera_frugiperda_pub/feature/Spodoptera/frugiperda-corn/polypeptide/GSSPFG00031774001-PA?pane=homology	16				-0.00681814	-0.00817998	-0.00136185	-0.00477091	0.0228314	0.0381113	0.00435681	27.4281	27.5074	27.5975	27.3915	27.6845	27.4775	27.6133	27.5179	27.4264	16	16	54.2	0	64.431	12	10	9	7	7	4	7	8	8
GSSPFG00017248001.1-PA	GSSPFG00017248001.1-PA	dynamin-1-like protein		https://bipaa.genouest.org/sp/spodoptera_frugiperda_pub/feature/Spodoptera/frugiperda-corn/polypeptide/GSSPFG00017248001.1-PA?pane=homology	33				0.220668	0.105598	-0.11507	-0.004736	0.679426	0.780019	0.32502	29.2873	29.3117	29.1584	29.1515	29.1906	28.7532	29.2175	29.0775	29.1455	33	33	56.5	0	219.94	46	42	37	38	33	26	46	33	38
GSSPFG00006402001-PA	GSSPFG00006402001-PA	mob kinase activator-like 4		https://bipaa.genouest.org/sp/spodoptera_frugiperda_pub/feature/Spodoptera/frugiperda-corn/polypeptide/GSSPFG00006402001-PA?pane=homology	2				0.119211	0.0558745	-0.0633361	-0.0037308	0.261788	0.110948	0.48036	24.264	23.827	23.6714	23.7901	23.8736	23.741	23.9323	23.7872	23.8753	2	2	9	0	3.3783	3	1	0	0	1	0	1	0	0
GSSPFG00019491001.2-PA	GSSPFG00019491001.2-PA	beta-arrestin-1 isoform x3		https://bipaa.genouest.org/sp/spodoptera_frugiperda_pub/feature/Spodoptera/frugiperda-corn/polypeptide/GSSPFG00019491001.2-PA?pane=homology	10				-0.257414	-0.132019	0.125395	-0.003312	1.15383	0.402428	0.550209	25.8875	25.6913	26.038	26.1692	26.0695	26.1503	26.1055	26.0952	25.8121	10	10	32.5	0	20.587	6	5	5	3	4	1	6	7	3
GSSPFG00005247001-PA;GSSPFG00029177001-PA	GSSPFG00005247001-PA		gi|1274137174|ref|XP_022837512.1|_2.500e-162_95.24_armadillo repeat-containing protein 6 homolog [Spo...	https://bipaa.genouest.org/sp/spodoptera_frugiperda_pub/feature/Spodoptera/frugiperda-corn/polypeptide/GSSPFG00005247001-PA?pane=homology	4;3				0.361933	0.178645	-0.183289	-0.002322	0.946346	0.369324	0.458923	25.1636	24.9232	24.6544	24.5837	24.3615	24.7103	24.6331	25.0101	24.5621	4	4	21.8	0	22.425	4	2	0	0	0	0	1	2	1
GSSPFG00033863001-PA	GSSPFG00033863001-PA	gnat family acetyltransferase		https://bipaa.genouest.org/sp/spodoptera_frugiperda_pub/feature/Spodoptera/frugiperda-corn/polypeptide/GSSPFG00033863001-PA?pane=homology	5				0.0777168	0.037028	-0.0406888	-0.0018304	0.279867	0.137838	0.101649	25.2762	25.3303	25.2312	25.0177	25.3916	25.1953	25.1257	25.4305	25.1704	5	5	35.6	0	21.868	3	4	4	3	3	2	3	4	2
GSSPFG00012545001-PA	GSSPFG00012545001-PA	importin-7		https://bipaa.genouest.org/sp/spodoptera_frugiperda_pub/feature/Spodoptera/frugiperda-corn/polypeptide/GSSPFG00012545001-PA?pane=homology	12				-0.0275593	-0.0155506	0.0120087	-0.00177095	0.0987718	0.0493361	0.0535954	28.9747	28.9637	28.7032	28.9821	28.919	28.8231	28.988	28.7785	28.9218	12	12	37.9	0	267.78	23	20	16	21	15	13	22	21	23
GSSPFG00002073001-PA	GSSPFG00002073001-PA	translation initiation factor eif-2b subunit gamma		https://bipaa.genouest.org/sp/spodoptera_frugiperda_pub/feature/Spodoptera/frugiperda-corn/polypeptide/GSSPFG00002073001-PA?pane=homology	11				0.0125395	0.00479253	-0.00774701	-0.00147724	0.0234836	0.00946509	0.0358184	26.6178	26.226	26.0625	26.4044	26.2973	26.1669	26.3247	26.3207	26.2465	11	1	30.4	0	22.86	13	7	4	6	6	4	8	8	6
GSSPFG00008858001.3-PA;GSSPFG00006918001.3-PA	GSSPFG00008858001.3-PA		gi|1274107345|ref|XP_022818306.1|_3.800e-48_98.04_death-associated protein 1 [Spodoptera litura]	https://bipaa.genouest.org/sp/spodoptera_frugiperda_pub/feature/Spodoptera/frugiperda-corn/polypeptide/GSSPFG00008858001.3-PA?pane=homology	3;3				0.250881	0.124764	-0.126117	-0.0006765	0.305394	0.118905	0.126663	25.1028	25.2822	24.4591	24.6552	25.1016	24.3346	24.2625	25.2268	24.9805	3	3	49.5	0	14.863	3	2	2	2	2	2	2	2	2
GSSPFG00010017001-PA	GSSPFG00010017001-PA	trna pseudouridine synthase mitochondrial-like isoform x1		https://bipaa.genouest.org/sp/spodoptera_frugiperda_pub/feature/Spodoptera/frugiperda-corn/polypeptide/GSSPFG00010017001-PA?pane=homology	5				0.240847	0.120171	-0.120676	-0.0002525	0.494357	0.35825	0.266233	25.4811	25.264	25.7013	25.3566	25.4623	24.9049	25.4363	25.4062	25.2434	5	5	41.3	0	14.761	5	1	3	2	4	1	3	3	2
GSSPFG00010060001-PA;GSSPFG00034312001-PA	GSSPFG00010060001-PA	adenylyltransferase and sulfurtransferase mocs3		https://bipaa.genouest.org/sp/spodoptera_frugiperda_pub/feature/Spodoptera/frugiperda-corn/polypeptide/GSSPFG00010060001-PA?pane=homology	10;3				0.0959212	0.0499471	-0.0459741	0.0019865	0.766272	0.511759	0.317298	28.0644	28.0968	27.9996	28.0394	27.8667	27.9669	27.9771	28.0671	27.9668	10	10	36.5	0	155.97	11	8	9	9	8	10	8	9	8
GSSPFG00021548001-PA	GSSPFG00021548001-PA	26s proteasome non-atpase regulatory subunit 5		https://bipaa.genouest.org/sp/spodoptera_frugiperda_pub/feature/Spodoptera/frugiperda-corn/polypeptide/GSSPFG00021548001-PA?pane=homology	14				0.0419604	0.0240479	-0.0179125	0.0030677	0.0940296	0.048214	0.0419909	26.8523	26.4446	26.8099	26.7739	26.731	26.476	26.7193	26.4676	26.8478	14	14	37.3	0	36.112	11	7	9	5	5	5	6	5	9
GSSPFG00000512001-PA	GSSPFG00000512001-PA	kif1-binding protein homolog		https://bipaa.genouest.org/sp/spodoptera_frugiperda_pub/feature/Spodoptera/frugiperda-corn/polypeptide/GSSPFG00000512001-PA?pane=homology	12				-0.0137946	-0.00368245	0.0101121	0.00321483	0.0281768	0.0108126	0.0252781	26.0868	25.9749	25.7337	26.0044	26.1307	25.7018	25.9994	25.8566	25.9505	12	12	26.6	0	32.456	5	6	7	5	6	4	8	7	4
GSSPFG00023668001-PA;GSSPFG00003410001.2-PA	GSSPFG00023668001-PA	26s proteasome non-atpase regulatory subunit 2		https://bipaa.genouest.org/sp/spodoptera_frugiperda_pub/feature/Spodoptera/frugiperda-corn/polypeptide/GSSPFG00023668001-PA?pane=homology	44;1				0.262826	0.134766	-0.12806	0.003353	0.909041	0.570827	0.627057	30.814	30.6438	30.4609	30.5195	30.3957	30.215	30.4919	30.4692	30.5533	44	44	63.8	0	323.31	80	64	52	55	54	46	62	61	68
GSSPFG00015767001.3-PA	GSSPFG00015767001.3-PA	60 kda heat shock mitochondrial-like		https://bipaa.genouest.org/sp/spodoptera_frugiperda_pub/feature/Spodoptera/frugiperda-corn/polypeptide/GSSPFG00015767001.3-PA?pane=homology	3				1.43403	0.721256	-0.712776	0.00424	1.70242	0.644152	0.542322	25.4379	24.8396	24.9933	23.773	24.1727	NaN	25.2027	24.3384	23.5659	3	3	4.6	0	4.6206	3	1	3	2	1	1	2	1	0
GSSPFG00011322001.1-PA	GSSPFG00011322001.1-PA	ubiquitin carboxyl-terminal hydrolase 5		https://bipaa.genouest.org/sp/spodoptera_frugiperda_pub/feature/Spodoptera/frugiperda-corn/polypeptide/GSSPFG00011322001.1-PA?pane=homology	39				0.0660216	0.0391674	-0.0268542	0.0061566	0.257603	0.301575	0.10921	30.2231	30.2994	30.122	30.2246	30.2486	29.9732	30.1859	30.1897	30.1515	39	39	61	0	282.14	52	47	44	48	48	37	53	54	49
GSSPFG00007583001.1-PA	GSSPFG00007583001.1-PA	26s proteasome non-atpase regulatory subunit 11		https://bipaa.genouest.org/sp/spodoptera_frugiperda_pub/feature/Spodoptera/frugiperda-corn/polypeptide/GSSPFG00007583001.1-PA?pane=homology	27				0.257373	0.135409	-0.121964	0.0067225	0.782559	0.38772	0.652303	29.9909	29.6382	29.5398	29.5103	29.5494	29.3371	29.5264	29.5415	29.6949	27	27	56.9	0	145.76	41	30	27	31	32	30	34	33	34
GSSPFG00018655001-PA	GSSPFG00018655001-PA	trna (guanine-n -)-methyltransferase non-catalytic subunit wdr4		https://bipaa.genouest.org/sp/spodoptera_frugiperda_pub/feature/Spodoptera/frugiperda-corn/polypeptide/GSSPFG00018655001-PA?pane=homology	17				0.118183	0.0658321	-0.0523504	0.00674085	0.888279	0.336369	0.197806	28.0989	28.0921	28.0998	27.8829	28.0947	27.9588	27.8972	28.1763	28.0198	17	17	63.4	0	75.832	19	17	18	16	19	14	16	17	20
GSSPFG00035349001.4-PA	GSSPFG00035349001.4-PA	eukaryotic initiation factor 4a-i		https://bipaa.genouest.org/sp/spodoptera_frugiperda_pub/feature/Spodoptera/frugiperda-corn/polypeptide/GSSPFG00035349001.4-PA?pane=homology	32				0.11374	0.0643768	-0.0493635	0.00750665	0.497198	0.202	0.154711	33.1389	33.0523	32.8879	32.8188	33.0435	32.8755	32.919	33.1498	32.8171	32	30	68.2	0	323.31	107	95	89	94	94	85	99	106	92
GSSPFG00012113001-PA;GSSPFG00001615001-PA	GSSPFG00012113001-PA	protein mon2 homolog isoform x3		https://bipaa.genouest.org/sp/spodoptera_frugiperda_pub/feature/Spodoptera/frugiperda-corn/polypeptide/GSSPFG00012113001-PA?pane=homology	15;9				0.168638	0.0922267	-0.0764116	0.00790755	0.546787	0.208801	0.257754	26.3718	26.3906	25.9907	26.1626	26.0513	26.0333	25.9372	26.269	26.2702	15	10	14.4	0	28.486	10	7	6	7	5	2	6	6	6
GSSPFG00002780001-PA	GSSPFG00002780001-PA	bifunctional glutamate proline--trna ligase-like		https://bipaa.genouest.org/sp/spodoptera_frugiperda_pub/feature/Spodoptera/frugiperda-corn/polypeptide/GSSPFG00002780001-PA?pane=homology	14				0.169766	0.0932795	-0.0764866	0.00839645	0.343479	0.0750615	0.0659589	28.8109	28.1959	28.3367	28.4362	28.1436	28.2544	27.5805	28.6049	28.8783	14	14	53	0	40.219	14	7	12	12	7	8	8	13	16
GSSPFG00028795001-PA	GSSPFG00028795001-PA	map kinase-activated protein kinase 2		https://bipaa.genouest.org/sp/spodoptera_frugiperda_pub/feature/Spodoptera/frugiperda-corn/polypeptide/GSSPFG00028795001-PA?pane=homology	10				0.149954	0.0839615	-0.065993	0.00898425	0.768253	0.357428	0.273295	27.1904	27.0546	27.2753	27.0742	27.0976	26.8986	26.9771	27.2283	27.063	10	10	42	0	30.296	8	9	11	6	8	3	8	12	11
GSSPFG00024171001-PA	GSSPFG00024171001-PA		gi|1274114987|ref|XP_022822497.1|_0.000e+0_98.38_cullin-associated NEDD8-dissociated protein 1 [Spo...	https://bipaa.genouest.org/sp/spodoptera_frugiperda_pub/feature/Spodoptera/frugiperda-corn/polypeptide/GSSPFG00024171001-PA?pane=homology	44				0.00318146	0.0108604	0.00767899	0.00926969	0.0147662	0.0753161	0.0332767	30.7222	30.6713	30.6247	30.7626	30.703	30.5431	30.7419	30.599	30.6447	44	44	71.8	0	323.31	59	50	44	56	60	41	53	61	64
GSSPFG00026119001-PA	GSSPFG00026119001-PA	eukaryotic translation initiation factor 3 subunit c		https://bipaa.genouest.org/sp/spodoptera_frugiperda_pub/feature/Spodoptera/frugiperda-corn/polypeptide/GSSPFG00026119001-PA?pane=homology	39				0.331102	0.176208	-0.154894	0.010657	1.61194	0.681344	0.775967	30.256	30.1173	29.9642	29.8132	29.8323	29.6986	29.7746	30.0406	29.9936	39	39	48.4	0	284.98	71	63	53	48	45	41	60	64	55
GSSPFG00014092001-PA	GSSPFG00014092001-PA	n-alpha-acetyltransferase auxiliary subunit		https://bipaa.genouest.org/sp/spodoptera_frugiperda_pub/feature/Spodoptera/frugiperda-corn/polypeptide/GSSPFG00014092001-PA?pane=homology	10				0.22438	0.123106	-0.101274	0.010916	0.422182	0.163581	0.10256	27.3441	27.2021	27.1762	27.3186	27.1437	26.5869	27.6592	26.7356	26.9583	10	10	48.3	0	39.642	6	4	4	4	7	2	4	3	4
GSSPFG00018033001.5-PA	GSSPFG00018033001.5-PA	97 kda heat shock protein isoform x2		https://bipaa.genouest.org/sp/spodoptera_frugiperda_pub/feature/Spodoptera/frugiperda-corn/polypeptide/GSSPFG00018033001.5-PA?pane=homology	55				0.111735	0.066967	-0.044768	0.0110995	0.399786	0.233978	0.224899	32.2966	32.3539	32.025	32.1773	32.1712	31.9918	32.1814	32.2282	32.0651	55	55	73.8	0	323.31	127	115	87	97	95	75	115	113	107
GSSPFG00017003001-PA	GSSPFG00017003001-PA	ap-1 complex subunit mu-1		https://bipaa.genouest.org/sp/spodoptera_frugiperda_pub/feature/Spodoptera/frugiperda-corn/polypeptide/GSSPFG00017003001-PA?pane=homology	13				0.118179	0.0708243	-0.0473544	0.011735	0.213217	0.153097	0.109186	27.9732	27.4374	27.5761	27.7142	27.6585	27.2594	27.4689	27.684	27.6212	13	13	40.2	0	32.183	17	8	8	10	9	6	11	13	9
GSSPFG00007572001-PA	GSSPFG00007572001-PA	protein arginine n-methyltransferase 7		https://bipaa.genouest.org/sp/spodoptera_frugiperda_pub/feature/Spodoptera/frugiperda-corn/polypeptide/GSSPFG00007572001-PA?pane=homology	4				0.0111497	0.0177034	0.00655365	0.0121285	0.0208013	0.0371417	0.00977605	25.09	24.8838	24.8875	24.8124	25.2706	24.7448	25.2285	24.8057	24.7739	4	4	28.4	0	21.466	3	2	2	3	2	1	2	4	2
GSSPFG00009330001.1-PA	GSSPFG00009330001.1-PA	serine threonine-protein phosphatase 4 regulatory subunit 2-like		https://bipaa.genouest.org/sp/spodoptera_frugiperda_pub/feature/Spodoptera/frugiperda-corn/polypeptide/GSSPFG00009330001.1-PA?pane=homology	8				0.351219	0.188058	-0.16316	0.012449	0.605527	0.418484	0.368099	26.3692	26.3096	25.7811	25.9739	25.9915	25.4409	25.9779	26.0299	25.888	8	8	29.3	0	24.029	10	5	2	3	2	1	5	3	3
GSSPFG00006761001-PA	GSSPFG00006761001-PA		gi|1274141636|ref|XP_022815637.1|_1.900e-140_98.97_small glutamine-rich tetratricopeptide repeat-cont...	https://bipaa.genouest.org/sp/spodoptera_frugiperda_pub/feature/Spodoptera/frugiperda-corn/polypeptide/GSSPFG00006761001-PA?pane=homology	13				0.0427132	0.0341136	-0.0085996	0.012757	0.117024	0.0804758	0.0194769	28.8376	28.7606	28.5189	28.8333	28.6369	28.5187	28.4609	28.856	28.6978	13	13	51.4	0	133.26	22	18	10	15	13	12	18	20	18
GSSPFG00004174001-PA	GSSPFG00004174001-PA		gi|1274130650|ref|XP_022829896.1|_0.000e+0_98.01_mini-chromosome maintenance complex-binding protei...	https://bipaa.genouest.org/sp/spodoptera_frugiperda_pub/feature/Spodoptera/frugiperda-corn/polypeptide/GSSPFG00004174001-PA?pane=homology	2				-0.0657342	-0.020064	0.0456702	0.0128031	0.120052	0.0256806	0.0658552	24.2948	24.2149	23.7857	24.3285	24.2381	23.926	24.5179	24.0234	23.8142	2	2	4.8	0	5.0242	2	2	0	0	2	0	3	1	1
GSSPFG00032664001.1-PA	GSSPFG00032664001.1-PA	oxidoreductase glyr1 homolog		https://bipaa.genouest.org/sp/spodoptera_frugiperda_pub/feature/Spodoptera/frugiperda-corn/polypeptide/GSSPFG00032664001.1-PA?pane=homology	4				-0.250853	-0.112549	0.138303	0.012877	1.46036	0.35784	0.559614	25.2389	24.9771	25.1266	25.406	25.3208	25.3683	25.2304	25.0398	25.4098	4	4	24.5	0	15.156	4	2	2	3	4	3	1	1	3
GSSPFG00022092001-PA	GSSPFG00022092001-PA	eukaryotic translation initiation factor 3 subunit l		https://bipaa.genouest.org/sp/spodoptera_frugiperda_pub/feature/Spodoptera/frugiperda-corn/polypeptide/GSSPFG00022092001-PA?pane=homology	19				0.197966	0.112335	-0.0856311	0.013352	0.875091	0.493827	0.506754	29.4343	29.2105	29.1435	29.1778	29.0307	28.9858	29.1981	29.0586	29.1946	19	19	48.9	0	224.26	31	23	29	29	26	26	26	21	28
GSSPFG00034275001-PA	GSSPFG00034275001-PA	nuclear migration protein nudc		https://bipaa.genouest.org/sp/spodoptera_frugiperda_pub/feature/Spodoptera/frugiperda-corn/polypeptide/GSSPFG00034275001-PA?pane=homology	6				0.366291	0.197107	-0.169184	0.0139615	0.644538	0.565326	0.275188	26.6787	26.5162	26.265	25.7985	26.5579	26.0047	26.1762	26.4836	26.2088	6	5	34.1	0	8.6812	5	3	4	2	3	1	2	4	1
GSSPFG00026575001.6-PA	GSSPFG00026575001.6-PA	glutathione s-transferase		https://bipaa.genouest.org/sp/spodoptera_frugiperda_pub/feature/Spodoptera/frugiperda-corn/polypeptide/GSSPFG00026575001.6-PA?pane=homology	20				-0.341965	-0.156971	0.184994	0.0140115	1.03962	1.1617	0.581577	33.0764	33.1307	33.2849	33.6877	33.2276	33.6026	33.3182	33.3427	33.302	20	19	81.5	0	323.31	117	96	100	119	96	95	121	109	109
GSSPFG00013667001.1-PA	GSSPFG00013667001.1-PA	prostaglandin reductase 1-like		https://bipaa.genouest.org/sp/spodoptera_frugiperda_pub/feature/Spodoptera/frugiperda-corn/polypeptide/GSSPFG00013667001.1-PA?pane=homology	13				-0.155605	-0.0636018	0.0920029	0.0142005	0.303609	0.184494	0.160301	26.4258	26.6889	26.6701	26.3694	26.9388	26.9434	26.6882	26.8159	26.4714	13	12	49.7	0	29.915	7	6	6	5	7	6	6	8	6
GSSPFG00001786001-PA	GSSPFG00001786001-PA	-dihydroxy-3-keto-5-methylthiopentene dioxygenase		https://bipaa.genouest.org/sp/spodoptera_frugiperda_pub/feature/Spodoptera/frugiperda-corn/polypeptide/GSSPFG00001786001-PA?pane=homology	8				-0.0788873	-0.024854	0.0540333	0.0145896	0.171107	0.0563565	0.112359	26.8566	26.5165	26.8196	26.7984	26.5783	27.0527	26.5424	26.8371	26.8877	8	8	65.6	0	21.984	9	7	6	7	4	5	10	7	9
GSSPFG00002197001.3-PA	GSSPFG00002197001.3-PA	viral iap-associated factor		https://bipaa.genouest.org/sp/spodoptera_frugiperda_pub/feature/Spodoptera/frugiperda-corn/polypeptide/GSSPFG00002197001.3-PA?pane=homology	8				0.0284157	0.0298557	0.00144005	0.0156479	0.178901	0.0907091	0.00377421	25.9122	25.8556	25.8083	25.7665	25.9341	25.7903	25.7243	26.0553	25.7071	8	8	42.6	0	31.909	5	4	4	2	3	3	5	6	2
GSSPFG00008461001-PA	GSSPFG00008461001-PA	serine threonine-protein phosphatase pp1-beta catalytic subunit		https://bipaa.genouest.org/sp/spodoptera_frugiperda_pub/feature/Spodoptera/frugiperda-corn/polypeptide/GSSPFG00008461001-PA?pane=homology	14				0.04743	0.0397937	-0.00763639	0.0160787	0.157955	0.155323	0.0238436	27.95	27.7727	27.7093	27.7762	27.9061	27.6075	27.708	27.7073	27.8973	14	7	46.5	0	72.408	18	15	14	14	15	12	14	10	13
GSSPFG00019707001.1-PA	GSSPFG00019707001.1-PA	ubiquitin carboxyl-terminal hydrolase 45		https://bipaa.genouest.org/sp/spodoptera_frugiperda_pub/feature/Spodoptera/frugiperda-corn/polypeptide/GSSPFG00019707001.1-PA?pane=homology	3				0.159494	0.0959047	-0.0635891	0.0161578	0.272935	0.151173	0.168247	24.5905	23.988	23.9214	24.0642	24.1411	23.8161	24.2752	23.9973	23.9397	3	3	5.2	0	4.126	2	0	1	1	1	0	0	0	1
GSSPFG00019715001.2-PA	GSSPFG00019715001.2-PA	heat shock protein		https://bipaa.genouest.org/sp/spodoptera_frugiperda_pub/feature/Spodoptera/frugiperda-corn/polypeptide/GSSPFG00019715001.2-PA?pane=homology	5				-0.0812168	-0.0243893	0.0568275	0.0162191	0.235609	0.117069	0.157309	29.717	29.5346	29.592	29.8784	29.4581	29.7507	29.7006	29.6834	29.5327	5	5	52.4	0	323.31	13	9	12	12	11	10	10	10	13
GSSPFG00004389001-PA	GSSPFG00004389001-PA	inositol-trisphosphate 3-kinase b-like		https://bipaa.genouest.org/sp/spodoptera_frugiperda_pub/feature/Spodoptera/frugiperda-corn/polypeptide/GSSPFG00004389001-PA?pane=homology	3				0.905208	0.469375	-0.435833	0.016771	0.775381	0.383861	0.231057	23.5679	23.4581	23.6607	23.7133	NaN	NaN	23.6372	NaN	NaN	3	3	11	0	3.5358	1	0	2	0	1	1	0	0	0
GSSPFG00009906001.1-PA	GSSPFG00009906001.1-PA	dehydrogenase reductase sdr family member 4-like		https://bipaa.genouest.org/sp/spodoptera_frugiperda_pub/feature/Spodoptera/frugiperda-corn/polypeptide/GSSPFG00009906001.1-PA?pane=homology	19				-0.169563	-0.0678749	0.101688	0.0169065	0.332674	0.173929	0.182493	30.8814	31.0104	30.66	31.3201	31.0534	30.687	30.8336	30.7913	31.1305	19	19	75.4	0	323.31	34	32	33	37	34	30	34	35	35
GSSPFG00021124001-PA	GSSPFG00021124001-PA		gi|512900879|ref|XP_004924999.1|_1.400e-59_80.13_low density lipoprotein receptor adapter protein 1...	https://bipaa.genouest.org/sp/spodoptera_frugiperda_pub/feature/Spodoptera/frugiperda-corn/polypeptide/GSSPFG00021124001-PA?pane=homology	7				-0.260427	-0.113267	0.14716	0.0169465	1.93686	0.320735	0.446735	26.397	26.2833	26.4405	26.6399	26.693	26.5692	26.7262	26.2516	26.4827	7	7	55	0	14.804	10	4	5	9	5	4	6	9	6
GSSPFG00014855001.1-PA	GSSPFG00014855001.1-PA	protein hook homolog 3		https://bipaa.genouest.org/sp/spodoptera_frugiperda_pub/feature/Spodoptera/frugiperda-corn/polypeptide/GSSPFG00014855001.1-PA?pane=homology	7				0.160308	0.0988305	-0.0614777	0.0186764	0.434744	0.128974	0.0742496	25.4184	25.0767	25.2255	25.1388	25.2576	24.8434	25.633	24.7319	25.0593	7	7	16.9	0	13.382	4	3	1	2	2	1	5	2	2
GSSPFG00023297001-PA	GSSPFG00023297001-PA	dna replication licensing factor mcm3		https://bipaa.genouest.org/sp/spodoptera_frugiperda_pub/feature/Spodoptera/frugiperda-corn/polypeptide/GSSPFG00023297001-PA?pane=homology	7				0.107717	0.0728149	-0.0349019	0.0189565	0.274506	0.511222	0.0838086	26.4687	26.5267	26.3281	26.4827	26.4762	26.0415	26.3304	26.4008	26.3738	7	7	20.4	0	21.954	6	4	3	4	4	1	5	5	3
GSSPFG00015655001-PA	GSSPFG00015655001-PA		gi|1274110056|ref|XP_022819786.1|_1.800e-226_97.74_tetratricopeptide repeat protein 27 isoform X2 [Sp...	https://bipaa.genouest.org/sp/spodoptera_frugiperda_pub/feature/Spodoptera/frugiperda-corn/polypeptide/GSSPFG00015655001-PA?pane=homology	13				0.165519	0.102793	-0.0627257	0.0200337	1.13675	0.268754	0.159213	26.2679	26.3297	26.1396	26.0899	26.1432	26.0076	26.2299	26.3344	25.8646	13	13	40.8	0	36.878	9	6	3	3	2	0	8	7	2
GSSPFG00030542001-PA;GSSPFG00005615001.1-PA	GSSPFG00030542001-PA		gi|1496251904|ref|XP_026736699.1|_3.700e-160_48.87_serine/threonine-protein phosphatase 6 regulatory ...	https://bipaa.genouest.org/sp/spodoptera_frugiperda_pub/feature/Spodoptera/frugiperda-corn/polypeptide/GSSPFG00030542001-PA?pane=homology	11;1				0.133368	0.0869115	-0.046456	0.0202278	0.420203	0.271228	0.173095	26.5287	26.5894	26.2315	26.3363	26.4404	26.1726	26.4031	26.4503	26.2354	11	11	22.8	0	22.616	11	8	5	8	6	3	7	7	8
GSSPFG00004099001-PA	GSSPFG00004099001-PA	udp-galactose 4-epimerase		https://bipaa.genouest.org/sp/spodoptera_frugiperda_pub/feature/Spodoptera/frugiperda-corn/polypeptide/GSSPFG00004099001-PA?pane=homology	4				-0.501123	-0.229895	0.271228	0.0206665	0.830331	0.282637	0.51021	24.2366	24.7725	25.1178	25.2411	25.387	25.0023	24.5688	24.9747	25.2732	4	4	49.5	0	19.495	2	2	2	2	4	2	2	3	3
GSSPFG00018725001.1-PA	GSSPFG00018725001.1-PA	peroxidase-like		https://bipaa.genouest.org/sp/spodoptera_frugiperda_pub/feature/Spodoptera/frugiperda-corn/polypeptide/GSSPFG00018725001.1-PA?pane=homology	57				-0.730211	-0.343252	0.386959	0.0218535	1.46757	0.636382	1.35685	37.2424	37.9031	37.8867	38.3661	38.2997	38.557	37.8619	37.9714	38.2287	57	57	67.1	0	323.31	677	737	687	933	874	870	829	860	854
GSSPFG00011435001-PA	GSSPFG00011435001-PA		gi|1274098802|ref|XP_022834687.1|_3.400e-109_99.00_protein OPI10 homolog [Spodoptera litura]	https://bipaa.genouest.org/sp/spodoptera_frugiperda_pub/feature/Spodoptera/frugiperda-corn/polypeptide/GSSPFG00011435001-PA?pane=homology	3				0.230006	0.137348	-0.0926577	0.0223452	0.869022	0.511202	0.301056	25.2633	25.5342	25.3266	25.1905	25.2762	24.9673	25.2652	25.0788	25.3681	3	3	14.9	0	6.8362	2	3	2	3	2	2	3	2	3
GSSPFG00006580001-PA;GSSPFG00033132001-PA;GSSPFG00011516001-PA	GSSPFG00006580001-PA	v-type proton atpase subunit c		https://bipaa.genouest.org/sp/spodoptera_frugiperda_pub/feature/Spodoptera/frugiperda-corn/polypeptide/GSSPFG00006580001-PA?pane=homology	29;14;11				0.189254	0.117363	-0.0718911	0.0227359	0.670303	0.442033	0.273653	29.8455	29.7088	29.5157	29.6245	29.5402	29.3374	29.6918	29.5426	29.4835	29	29	79.9	0	240.46	36	32	35	31	32	17	33	31	35
GSSPFG00016083001-PA	GSSPFG00016083001-PA	nad-dependent protein deacetylase sirtuin-2		https://bipaa.genouest.org/sp/spodoptera_frugiperda_pub/feature/Spodoptera/frugiperda-corn/polypeptide/GSSPFG00016083001-PA?pane=homology	13				0.00932948	0.0275402	0.0182107	0.0228754	0.0272646	0.0829205	0.252535	27.1615	26.8288	27.1816	27.0339	27.0673	27.0427	26.9789	27.0405	27.0699	13	13	59.7	0	136.82	11	7	8	11	11	6	10	8	10
GSSPFG00032063001-PA	GSSPFG00032063001-PA	elongator complex protein 1		https://bipaa.genouest.org/sp/spodoptera_frugiperda_pub/feature/Spodoptera/frugiperda-corn/polypeptide/GSSPFG00032063001-PA?pane=homology	16				0.211594	0.129626	-0.0819683	0.0238288	0.493436	0.316792	0.154996	27.2034	27.193	26.8704	27.03	27.0281	26.5739	26.7933	27.2086	26.8761	16	16	21.5	0	31.523	15	10	7	5	3	1	6	7	4
GSSPFG00009424001.1-PA	GSSPFG00009424001.1-PA	methyltransferase-like protein 13		https://bipaa.genouest.org/sp/spodoptera_frugiperda_pub/feature/Spodoptera/frugiperda-corn/polypeptide/GSSPFG00009424001.1-PA?pane=homology	4				-0.0476189	4.76837e-05	0.0476665	0.0238571	0.0784228	0.00020054	0.0842147	24.2103	23.9506	24.0403	24.1926	24.4154	23.736	24.0609	24.0461	24.094	4	4	5.6	0	5.2728	3	3	2	3	3	1	2	1	1
GSSPFG00021780001-PA	GSSPFG00021780001-PA	26s protease regulatory subunit 8		https://bipaa.genouest.org/sp/spodoptera_frugiperda_pub/feature/Spodoptera/frugiperda-corn/polypeptide/GSSPFG00021780001-PA?pane=homology	30				0.276131	0.163574	-0.112557	0.0255085	0.991575	0.48189	0.619442	30.3725	30.0923	29.9396	29.8942	29.8855	29.7963	29.8485	29.9566	30.1086	30	29	72.5	0	323.31	52	36	38	37	32	31	42	42	43
GSSPFG00023341001-PA	GSSPFG00023341001-PA	ap-1 complex subunit beta-1		https://bipaa.genouest.org/sp/spodoptera_frugiperda_pub/feature/Spodoptera/frugiperda-corn/polypeptide/GSSPFG00023341001-PA?pane=homology	9				0.196524	0.124633	-0.0718911	0.0263709	0.480922	0.307795	0.193024	27.5118	27.4041	27.053	27.3148	27.1342	26.9303	27.0188	27.2837	27.2925	9	9	96.5	0	25.931	8	8	7	7	5	4	6	7	9
GSSPFG00010666001-PA	GSSPFG00010666001-PA	cca trna nucleotidyltransferase mitochondrial isoform x2		https://bipaa.genouest.org/sp/spodoptera_frugiperda_pub/feature/Spodoptera/frugiperda-corn/polypeptide/GSSPFG00010666001-PA?pane=homology	5				0.24516	0.149094	-0.0960662	0.0265139	0.977913	0.639231	0.31127	25.26	25.1155	25.0302	24.8867	25.0588	24.7247	25.0659	25.0686	24.824	5	5	23	0	13.435	3	2	1	1	2	2	3	2	1
GSSPFG00012723001-PA	GSSPFG00012723001-PA	26s proteasome non-atpase regulatory subunit 14		https://bipaa.genouest.org/sp/spodoptera_frugiperda_pub/feature/Spodoptera/frugiperda-corn/polypeptide/GSSPFG00012723001-PA?pane=homology	16				0.239973	0.146702	-0.0932713	0.0267153	0.986882	0.649379	0.620661	29.1313	29.0477	28.8073	28.8637	28.7451	28.6576	28.8794	28.7856	28.8813	16	16	67.3	0	99.367	20	17	12	14	14	12	17	17	19
GSSPFG00013520001-PA	GSSPFG00013520001-PA	chloride intracellular channel exc-4 isoform x2		https://bipaa.genouest.org/sp/spodoptera_frugiperda_pub/feature/Spodoptera/frugiperda-corn/polypeptide/GSSPFG00013520001-PA?pane=homology	11				0.208569	0.132139	-0.0764306	0.0278542	2.29742	0.723066	0.387488	29.7131	29.8063	29.7473	29.5846	29.5583	29.4982	29.4759	29.7464	29.6481	11	11	45.2	0	89.723	31	20	23	27	23	20	20	20	23
GSSPFG00015897001-PA	GSSPFG00015897001-PA		gi|1274114074|ref|XP_022822000.1|_1.900e-248_99.55_COP9 signalosome complex subunit 2 [Spodoptera lit...	https://bipaa.genouest.org/sp/spodoptera_frugiperda_pub/feature/Spodoptera/frugiperda-corn/polypeptide/GSSPFG00015897001-PA?pane=homology	13				0.113241	0.0852833	-0.0279579	0.0286627	0.353724	0.22903	0.149627	27.4369	27.1334	26.9943	27.0821	27.115	27.0278	27.1494	26.9749	27.1845	13	13	36.4	0	43.907	20	13	9	12	9	9	11	11	11
GSSPFG00011448001-PA	GSSPFG00011448001-PA		/	https://bipaa.genouest.org/sp/spodoptera_frugiperda_pub/feature/Spodoptera/frugiperda-corn/polypeptide/GSSPFG00011448001-PA?pane=homology	1				-0.0648543	-0.00281843	0.0620359	0.0296087	0.201776	0.0050459	0.149519	26.5604	26.1921	26.4787	26.5305	26.3678	26.5274	26.1701	26.398	26.6716	1	1	18.7	0	159.77	2	1	1	1	1	1	1	1	1
GSSPFG00033696001-PA	GSSPFG00033696001-PA	eukaryotic translation initiation factor 3 subunit e		https://bipaa.genouest.org/sp/spodoptera_frugiperda_pub/feature/Spodoptera/frugiperda-corn/polypeptide/GSSPFG00033696001-PA?pane=homology	23				0.211088	0.136126	-0.074962	0.030582	0.729395	0.460641	0.627102	30.1339	29.8232	29.7199	29.7017	29.7482	29.5939	29.7227	29.8127	29.7332	23	23	52.7	0	256.29	35	31	27	29	28	26	33	30	35
GSSPFG00010887001-PA	GSSPFG00010887001-PA	eukaryotic translation initiation factor 2 subunit 2		https://bipaa.genouest.org/sp/spodoptera_frugiperda_pub/feature/Spodoptera/frugiperda-corn/polypeptide/GSSPFG00010887001-PA?pane=homology	10				0.184085	0.122885	-0.0611992	0.0308429	1.46936	0.941948	0.794133	28.0091	27.8361	27.8611	27.6823	27.7565	27.7152	27.8183	27.7953	27.724	10	10	33.9	0	30.896	11	7	9	10	11	9	10	9	10
GSSPFG00031969001.5-PA	GSSPFG00031969001.5-PA	hypoxia up-regulated protein 1 isoform x1		https://bipaa.genouest.org/sp/spodoptera_frugiperda_pub/feature/Spodoptera/frugiperda-corn/polypeptide/GSSPFG00031969001.5-PA?pane=homology	32				0.191516	0.127654	-0.0638625	0.0318957	0.83935	0.186175	0.0800296	29.775	29.76	29.7239	29.7704	29.4425	29.4715	29.9844	29.1168	29.7748	32	32	45.6	0	238.92	36	37	31	32	24	22	40	28	34
GSSPFG00026095001-PA	GSSPFG00026095001-PA		gi|1274134004|ref|XP_022833695.1|_6.500e-57_82.31_exopolyphosphatase PRUNE1 isoform X1 [Spodoptera l...	https://bipaa.genouest.org/sp/spodoptera_frugiperda_pub/feature/Spodoptera/frugiperda-corn/polypeptide/GSSPFG00026095001-PA?pane=homology	5				0.0035216	0.0338243	0.0303027	0.0320635	0.0166061	0.259947	0.213593	25.2359	25.2775	25.396	25.3835	25.3093	25.206	25.2594	25.3071	25.2414	5	5	58.1	0	14.454	2	1	1	1	1	1	2	3	2
GSSPFG00019540001-PA	GSSPFG00019540001-PA	trna-splicing ligase homolog		https://bipaa.genouest.org/sp/spodoptera_frugiperda_pub/feature/Spodoptera/frugiperda-corn/polypeptide/GSSPFG00019540001-PA?pane=homology	13				-0.0452944	0.00982984	0.0551243	0.0324771	0.0779002	0.016068	0.193549	27.0081	26.3886	26.5183	26.8359	26.5665	26.6484	26.5369	26.7764	26.5721	13	13	42.7	0	35.119	13	8	7	9	7	3	8	10	8
GSSPFG00011645001.1-PA	GSSPFG00011645001.1-PA		gi|1274116622|ref|XP_022823402.1|_1.400e-122_95.79_N-alpha-acetyltransferase 15, NatA auxiliary subun...	https://bipaa.genouest.org/sp/spodoptera_frugiperda_pub/feature/Spodoptera/frugiperda-corn/polypeptide/GSSPFG00011645001.1-PA?pane=homology	10				0.313462	0.189217	-0.124245	0.032486	1.42562	0.98673	0.494979	27.1437	27.1622	26.9819	26.8999	26.8297	26.6178	26.8336	26.8412	27.0452	10	10	47.6	0	41.107	8	11	7	7	6	2	4	5	8
GSSPFG00031566001-PA;GSSPFG00021128001-PA	GSSPFG00031566001-PA	eukaryotic translation initiation factor 3 subunit h		https://bipaa.genouest.org/sp/spodoptera_frugiperda_pub/feature/Spodoptera/frugiperda-corn/polypeptide/GSSPFG00031566001-PA?pane=homology	15;14				0.313773	0.189491	-0.124282	0.0326045	0.975563	0.51036	0.651826	31.4064	31.0401	30.928	30.7393	30.8879	30.8059	30.7859	31.0146	31.0055	15	15	61.8	0	210.55	27	23	16	20	18	21	23	22	19
GSSPFG00030894001-PA	GSSPFG00030894001-PA	trna (guanine -n1)-methyltransferase		https://bipaa.genouest.org/sp/spodoptera_frugiperda_pub/feature/Spodoptera/frugiperda-corn/polypeptide/GSSPFG00030894001-PA?pane=homology	6				0.0807209	0.0756836	-0.00503731	0.0353231	0.31997	0.247445	0.0116891	25.0008	24.8382	24.863	24.9244	24.8951	24.6403	24.6157	24.871	24.9882	6	6	20.2	0	11.369	2	2	3	4	2	1	4	4	3
GSSPFG00024669001-PA	GSSPFG00024669001-PA	atpase asna1 homolog		https://bipaa.genouest.org/sp/spodoptera_frugiperda_pub/feature/Spodoptera/frugiperda-corn/polypeptide/GSSPFG00024669001-PA?pane=homology	12				-0.0432536	0.0143789	0.0576324	0.0360057	0.226337	0.0492222	0.296523	28.9006	28.7428	28.6677	28.8719	28.7936	28.7753	28.6393	28.7382	28.8904	12	12	50.6	0	168.55	17	12	12	15	11	12	14	13	19
GSSPFG00006822001-PA;GSSPFG00004528001-PA	GSSPFG00006822001-PA	ultraspiracle protein		https://bipaa.genouest.org/sp/spodoptera_frugiperda_pub/feature/Spodoptera/frugiperda-corn/polypeptide/GSSPFG00006822001-PA?pane=homology	6;2				0.0709693	0.072307	0.00133769	0.0368223	0.237062	0.340922	0.00436791	25.4922	25.249	25.2841	25.4067	25.3052	25.1004	25.2614	25.1976	25.3494	6	6	21.1	0	18.415	4	3	3	4	4	1	2	1	3
GSSPFG00022916001-PA	GSSPFG00022916001-PA		gi|1274107020|ref|XP_022818141.1|_8.100e-177_99.39_unc-112-related protein [Spodoptera litura]	https://bipaa.genouest.org/sp/spodoptera_frugiperda_pub/feature/Spodoptera/frugiperda-corn/polypeptide/GSSPFG00022916001-PA?pane=homology	4				0.287934	0.18109	-0.106844	0.037123	0.956886	0.547415	0.224899	24.6802	24.7871	24.5855	24.4056	24.6138	24.1697	24.3841	24.7711	24.3544	4	4	13.5	0	11.003	4	3	3	2	3	2	3	3	2
GSSPFG00015371001-PA	GSSPFG00015371001-PA	ubiquitin conjugation factor e4 a		https://bipaa.genouest.org/sp/spodoptera_frugiperda_pub/feature/Spodoptera/frugiperda-corn/polypeptide/GSSPFG00015371001-PA?pane=homology	17				0.378042	0.226835	-0.151206	0.0378145	0.927576	0.498216	0.245161	26.6396	26.8274	26.5161	26.4385	26.4623	25.9481	26.7844	26.3035	26.2146	17	17	23.6	0	28.759	12	10	8	8	7	2	2	4	5
GSSPFG00012996001-PA;GSSPFG00012594001-PA	GSSPFG00012996001-PA		gi|1274111064|ref|XP_022820340.1|_0.000e+0_69.04_enhancer of mRNA-decapping protein 4 [Spodoptera l...	https://bipaa.genouest.org/sp/spodoptera_frugiperda_pub/feature/Spodoptera/frugiperda-corn/polypeptide/GSSPFG00012996001-PA?pane=homology	8;8				0.191163	0.134127	-0.0570361	0.0385454	0.953329	0.239236	0.102267	25.5014	25.4589	25.2029	25.1812	25.2175	25.191	24.9959	25.1169	25.6479	8	8	9.4	0	17.479	9	6	3	3	3	0	4	5	7
GSSPFG00033550001-PA	GSSPFG00033550001-PA		/	https://bipaa.genouest.org/sp/spodoptera_frugiperda_pub/feature/Spodoptera/frugiperda-corn/polypeptide/GSSPFG00033550001-PA?pane=homology	2				-0.317539	-0.12012	0.197419	0.0386495	0.379816	0.180304	0.196532	24.9052	24.5438	24.9992	25.2141	24.539	25.6478	24.5609	24.9529	25.2948	2	2	42.2	0	17.441	3	3	2	3	2	4	2	3	2
GSSPFG00002146001-PA	GSSPFG00002146001-PA	phosphoglucomutase-2		https://bipaa.genouest.org/sp/spodoptera_frugiperda_pub/feature/Spodoptera/frugiperda-corn/polypeptide/GSSPFG00002146001-PA?pane=homology	19				0.0948709	0.0870349	-0.00783602	0.0395994	0.536988	0.333545	0.0342079	28.1418	27.9173	28.1506	27.9687	27.9515	28.0048	28.1325	27.9295	27.8866	19	4	44.9	0	64.896	19	15	18	13	13	11	20	17	14
GSSPFG00022424001-PA;GSSPFG00027263001-PA	GSSPFG00022424001-PA	cullin-2	gi|1274099477|ref|XP_022835057.1|_0.000e+0_85.04_cullin-2 [Spodoptera litura]	https://bipaa.genouest.org/sp/spodoptera_frugiperda_pub/feature/Spodoptera/frugiperda-corn/polypeptide/GSSPFG00022424001-PA?pane=homology	17;12				0.227083	0.153556	-0.073527	0.0400145	0.670069	0.949316	0.185686	27.031	27.1009	26.9056	26.9557	26.8987	26.5018	26.9408	26.7693	26.8668	17	17	30.7	0	56.471	16	16	10	13	10	7	16	8	11
GSSPFG00022045001-PA	GSSPFG00022045001-PA	26s proteasome non-atpase regulatory subunit 6		https://bipaa.genouest.org/sp/spodoptera_frugiperda_pub/feature/Spodoptera/frugiperda-corn/polypeptide/GSSPFG00022045001-PA?pane=homology	28				0.281761	0.18155	-0.100211	0.0406695	0.98319	0.580443	0.678604	30.1836	29.9951	29.7405	29.7032	29.7529	29.6178	29.7292	29.7457	29.8997	28	28	67.6	0	169.92	36	33	31	31	35	25	30	27	34
GSSPFG00015317001-PA	GSSPFG00015317001-PA	vacuolar protein-sorting-associated protein 36		https://bipaa.genouest.org/sp/spodoptera_frugiperda_pub/feature/Spodoptera/frugiperda-corn/polypeptide/GSSPFG00015317001-PA?pane=homology	11				0.197807	0.139643	-0.0581646	0.0407392	0.570795	0.365342	0.149057	25.9336	25.6554	25.5328	25.6056	25.6102	25.3126	25.7513	25.3809	25.5707	11	11	36	0	19.539	9	3	4	3	3	1	2	2	2
GSSPFG00001558001-PA	GSSPFG00001558001-PA	probable cytosolic iron-sulfur protein assembly protein ciao1 isoform x1		https://bipaa.genouest.org/sp/spodoptera_frugiperda_pub/feature/Spodoptera/frugiperda-corn/polypeptide/GSSPFG00001558001-PA?pane=homology	12				0.122272	0.102528	-0.0197436	0.0413922	0.356814	0.274781	0.152954	26.7017	26.7197	26.2844	26.4238	26.4592	26.456	26.4169	26.5598	26.4216	12	12	46.7	0	39.756	10	7	6	9	6	8	8	8	5
GSSPFG00010531001-PA	GSSPFG00010531001-PA	annexin isoform 1		https://bipaa.genouest.org/sp/spodoptera_frugiperda_pub/feature/Spodoptera/frugiperda-corn/polypeptide/GSSPFG00010531001-PA?pane=homology	9				-0.0310694	0.0261103	0.0571798	0.0416451	0.242237	0.201906	0.495386	31.2301	31.2731	31.152	31.32	31.2005	31.228	31.2481	31.1276	31.2012	9	9	72.7	0	195.08	28	34	32	34	27	31	28	32	30
GSSPFG00006569001-PA	GSSPFG00006569001-PA	dna replication licensing factor mcm4		https://bipaa.genouest.org/sp/spodoptera_frugiperda_pub/feature/Spodoptera/frugiperda-corn/polypeptide/GSSPFG00006569001-PA?pane=homology	19				0.306533	0.195404	-0.111128	0.042138	0.639404	0.562168	0.280429	26.9728	27.023	26.5492	26.768	26.6137	26.2436	26.6072	26.7217	26.6298	19	15	31.5	0	46.541	17	9	5	11	7	2	11	10	8
GSSPFG00017716001-PA	GSSPFG00017716001-PA	t-complex protein 1 subunit eta		https://bipaa.genouest.org/sp/spodoptera_frugiperda_pub/feature/Spodoptera/frugiperda-corn/polypeptide/GSSPFG00017716001-PA?pane=homology	17				0.149861	0.118919	-0.0309423	0.0439883	0.353001	0.27412	0.0814008	30.7713	30.5075	30.2611	30.5085	30.4029	30.1789	30.5583	30.3875	30.2374	17	17	77.3	0	231	38	29	35	32	28	30	35	30	26
GSSPFG00026399001.1-PA	GSSPFG00026399001.1-PA	ras-related protein rab-11a		https://bipaa.genouest.org/sp/spodoptera_frugiperda_pub/feature/Spodoptera/frugiperda-corn/polypeptide/GSSPFG00026399001.1-PA?pane=homology	10				0.0579777	0.0745564	0.0165787	0.0455675	0.267108	0.513076	0.0656957	29.6798	29.5397	29.5584	29.5247	29.669	29.4103	29.4469	29.5029	29.6045	10	10	36.4	0	82.148	20	17	13	16	13	16	18	17	14
GSSPFG00005567001.3-PA	GSSPFG00005567001.3-PA	rac serine threonine-protein kinase		https://bipaa.genouest.org/sp/spodoptera_frugiperda_pub/feature/Spodoptera/frugiperda-corn/polypeptide/GSSPFG00005567001.3-PA?pane=homology	17				-0.102536	-0.00556946	0.0969664	0.0456985	0.403594	0.0190838	0.340545	27.7815	27.5823	27.731	27.8809	27.8994	27.6221	27.6892	27.5792	27.843	17	16	52.5	0	128.88	18	14	14	14	11	10	17	15	17
GSSPFG00013146001-PA	GSSPFG00013146001-PA	serine threonine-protein kinase osr1 isoform x2		https://bipaa.genouest.org/sp/spodoptera_frugiperda_pub/feature/Spodoptera/frugiperda-corn/polypeptide/GSSPFG00013146001-PA?pane=homology	4				0.16728	0.129538	-0.037742	0.045898	0.55836	0.455266	0.0872863	25.7745	25.5407	25.6665	25.7182	25.3446	25.417	25.6207	25.3267	25.6456	4	3	20.4	0	29.1	3	2	2	3	2	2	2	3	4
GSSPFG00013468001-PA	GSSPFG00013468001-PA	probable 26s proteasome non-atpase regulatory subunit 3		https://bipaa.genouest.org/sp/spodoptera_frugiperda_pub/feature/Spodoptera/frugiperda-corn/polypeptide/GSSPFG00013468001-PA?pane=homology	32				0.201822	0.147093	-0.0547288	0.0461821	0.608701	0.476239	0.189102	30.0349	29.7359	29.6443	29.7334	29.6472	29.429	29.6198	29.5717	29.7822	32	32	65.4	0	278.01	44	36	32	42	28	28	41	38	39
GSSPFG00001583001-PA	GSSPFG00001583001-PA		gi|1274107323|ref|XP_022818295.1|_6.400e-176_97.98_BSD domain-containing protein 1-A-like isoform X1 ...	https://bipaa.genouest.org/sp/spodoptera_frugiperda_pub/feature/Spodoptera/frugiperda-corn/polypeptide/GSSPFG00001583001-PA?pane=homology	6				-0.12745	-0.0173931	0.110057	0.0463319	0.538062	0.0508848	0.313088	25.8516	25.7097	25.7235	25.8824	26.0555	25.7293	25.5682	25.8407	25.9282	6	6	19.9	0	57.217	4	5	2	3	4	2	5	4	3
GSSPFG00018406001-PA	GSSPFG00018406001-PA	immunoglobulin-binding protein 1		https://bipaa.genouest.org/sp/spodoptera_frugiperda_pub/feature/Spodoptera/frugiperda-corn/polypeptide/GSSPFG00018406001-PA?pane=homology	9				0.0572478	0.0754948	0.018247	0.0468709	0.132351	0.429718	0.0386609	25.9926	26.0683	26.1704	26.1474	26.1924	25.7197	25.893	26.0443	26.0674	9	9	43.5	0	47.421	8	3	4	4	6	3	7	6	6
GSSPFG00005006001-PA	GSSPFG00005006001-PA	pyridoxine-5 -phosphate oxidase-like		https://bipaa.genouest.org/sp/spodoptera_frugiperda_pub/feature/Spodoptera/frugiperda-corn/polypeptide/GSSPFG00005006001-PA?pane=homology	9				-0.0950883	-6.86646e-05	0.0950197	0.0474755	0.30921	0.000259305	0.400586	26.7261	26.823	27.0024	26.8588	26.841	27.137	26.8435	26.9055	26.8027	9	9	42	0	46.736	10	8	7	8	6	9	9	9	10
GSSPFG00028231001-PA	GSSPFG00028231001-PA	ran-specific gtpase-activating		https://bipaa.genouest.org/sp/spodoptera_frugiperda_pub/feature/Spodoptera/frugiperda-corn/polypeptide/GSSPFG00028231001-PA?pane=homology	7				-0.225445	-0.0649974	0.160447	0.0477248	0.595827	0.165347	0.356738	26.0215	25.7436	25.7738	26.2469	26.1832	25.785	25.9887	25.6776	26.0676	7	7	38.3	0	19.484	5	2	4	4	4	2	5	4	5
GSSPFG00027928001-PA	GSSPFG00027928001-PA	phosphogluconate partial		https://bipaa.genouest.org/sp/spodoptera_frugiperda_pub/feature/Spodoptera/frugiperda-corn/polypeptide/GSSPFG00027928001-PA?pane=homology	7				-0.0944843	0.000487645	0.094972	0.0477298	0.15189	0.00068156	0.351177	28.4943	29.1885	29.1043	28.8964	29.0091	29.165	29.0066	29.0123	28.7666	7	7	60.9	0	221.3	9	9	11	8	10	9	11	11	10
GSSPFG00015378001-PA;GSSPFG00029746001-PA	GSSPFG00015378001-PA	tubulin beta-1 chain		https://bipaa.genouest.org/sp/spodoptera_frugiperda_pub/feature/Spodoptera/frugiperda-corn/polypeptide/GSSPFG00015378001-PA?pane=homology	12;12				-0.118071	-0.0112979	0.106773	0.0477376	1.17494	0.0407527	0.520913	32.1082	32.2203	32.0998	32.3014	32.21	32.2712	32.0976	32.0417	32.3229	12	5	32.1	0	54.997	20	17	15	15	13	15	16	16	20
GSSPFG00025832001-PA	GSSPFG00025832001-PA	ctp synthase		https://bipaa.genouest.org/sp/spodoptera_frugiperda_pub/feature/Spodoptera/frugiperda-corn/polypeptide/GSSPFG00025832001-PA?pane=homology	7				0.387829	0.241818	-0.146011	0.0479035	1.36077	0.727519	0.588733	26.2178	26.139	25.826	25.5666	25.6847	25.7681	25.6612	25.9866	25.8096	7	7	62.2	0	10.8	7	4	1	3	2	1	5	3	3
GSSPFG00021298001-PA	GSSPFG00021298001-PA	translation initiation factor eif-2b subunit epsilon		https://bipaa.genouest.org/sp/spodoptera_frugiperda_pub/feature/Spodoptera/frugiperda-corn/polypeptide/GSSPFG00021298001-PA?pane=homology	15				0.22112	0.158578	-0.0625413	0.0480184	0.55288	0.364767	0.205504	27.2898	27.0042	26.7394	26.9041	26.8257	26.6403	27.0238	26.7331	26.8008	15	15	26.7	0	33.092	17	8	6	9	6	4	10	9	9
GSSPFG00010263001-PA;GSSPFG00023508001-PA	GSSPFG00010263001-PA	26s protease regulatory subunit 7		https://bipaa.genouest.org/sp/spodoptera_frugiperda_pub/feature/Spodoptera/frugiperda-corn/polypeptide/GSSPFG00010263001-PA?pane=homology	36;34				0.223925	0.160336	-0.0635891	0.0483735	0.724208	0.500157	0.275667	30.3929	30.0596	29.9887	30.0275	29.9439	29.7981	29.8933	29.958	30.109	36	36	76.1	0	261.8	66	46	37	38	37	32	48	41	48
GSSPFG00001419001-PA;GSSPFG00010915001-PA	GSSPFG00001419001-PA	hydroxymethylglutaryl- synthase 1		https://bipaa.genouest.org/sp/spodoptera_frugiperda_pub/feature/Spodoptera/frugiperda-corn/polypeptide/GSSPFG00001419001-PA?pane=homology	16;14				0.0157566	0.056441	0.0406844	0.0485627	0.0391195	0.407946	0.103347	27.8239	27.7197	27.8077	27.6869	27.5893	28.0278	27.7486	27.7995	27.6339	16	16	51	0	113.17	13	12	12	9	9	10	9	14	10
GSSPFG00027799001.5-PA;GSSPFG00023887001.4-PA	GSSPFG00027799001.5-PA	heat shock protein 1		https://bipaa.genouest.org/sp/spodoptera_frugiperda_pub/feature/Spodoptera/frugiperda-corn/polypeptide/GSSPFG00027799001.5-PA?pane=homology	2;1				-0.806238	-0.351855	0.454383	0.051264	0.760416	0.333731	0.283213	22.3647	22.1853	22.1507	23.9957	22.6843	NaN	NaN	NaN	NaN	2	2	9.8	0	3.4957	1	0	0	2	1	0	0	0	0
GSSPFG00026754001-PA	GSSPFG00026754001-PA	phosphopantothenate--cysteine ligase		https://bipaa.genouest.org/sp/spodoptera_frugiperda_pub/feature/Spodoptera/frugiperda-corn/polypeptide/GSSPFG00026754001-PA?pane=homology	7				0.21164	0.157597	-0.0540428	0.0517771	1.03214	0.537381	0.245331	26.5007	26.7979	26.7786	26.4664	26.4843	26.4915	26.5528	26.6752	26.3763	7	7	41.6	0	23.624	5	6	4	5	6	6	7	4	5
GSSPFG00016991001-PA;GSSPFG00008392001-PA	GSSPFG00016991001-PA		gi|1274099965|ref|XP_022835327.1|_0.000e+0_94.44_coronin-7 isoform X2 [Spodoptera litura]	https://bipaa.genouest.org/sp/spodoptera_frugiperda_pub/feature/Spodoptera/frugiperda-corn/polypeptide/GSSPFG00016991001-PA?pane=homology	11;9				0.125767	0.116201	-0.00956599	0.0533175	0.265193	0.298164	0.0138737	26.095	26.2094	26.3256	26.2297	26.2916	25.7314	25.8566	26.0725	26.3523	11	11	12.9	0	25.893	6	4	4	3	4	1	3	4	7
GSSPFG00025022001.1-PA	GSSPFG00025022001.1-PA		gi|1274111256|ref|XP_022820448.1|_1.200e-172_99.68_cytoplasmic dynein 1 light intermediate chain 2 [S...	https://bipaa.genouest.org/sp/spodoptera_frugiperda_pub/feature/Spodoptera/frugiperda-corn/polypeptide/GSSPFG00025022001.1-PA?pane=homology	11				0.0591024	0.082962	0.0238597	0.0534108	0.0838933	0.121473	0.0397197	26.9419	26.4365	26.2643	26.7706	26.4014	26.2934	26.533	26.1877	26.6732	11	11	45.4	0	73.747	10	6	7	9	5	4	7	6	7
GSSPFG00030544001-PA	GSSPFG00030544001-PA	cathepsin l		https://bipaa.genouest.org/sp/spodoptera_frugiperda_pub/feature/Spodoptera/frugiperda-corn/polypeptide/GSSPFG00030544001-PA?pane=homology	6				0.644522	0.37585	-0.268672	0.053589	1.06726	0.122254	0.08223	25.5344	25.5963	25.7339	24.4649	25.0472	25.4189	24.9543	23.4656	27.3171	6	6	31.4	0	37.697	3	2	3	2	2	2	2	1	11
GSSPFG00032428001-PA	GSSPFG00032428001-PA	probable cytosolic fe-s cluster assembly factor agap009023 isoform x1		https://bipaa.genouest.org/sp/spodoptera_frugiperda_pub/feature/Spodoptera/frugiperda-corn/polypeptide/GSSPFG00032428001-PA?pane=homology	5				-0.16486	-0.0286865	0.136174	0.0537437	1.90189	0.350376	1.70431	25.6847	25.622	25.5991	25.8168	25.8388	25.7447	25.6884	25.6843	25.6192	5	5	33.2	0	11.749	6	3	5	3	3	4	3	5	5
GSSPFG00021778001-PA;GSSPFG00021985001-PA	GSSPFG00021778001-PA	tubulin-folding cofactor b		https://bipaa.genouest.org/sp/spodoptera_frugiperda_pub/feature/Spodoptera/frugiperda-corn/polypeptide/GSSPFG00021778001-PA?pane=homology	9;5				-0.0139033	0.0470638	0.0609671	0.0540155	0.0510872	0.164466	0.233815	27.2179	27.4533	27.2825	27.444	27.231	27.3204	27.1097	27.3282	27.3747	9	5	48	0	20.348	9	10	10	8	8	7	10	11	9
GSSPFG00027742001-PA;GSSPFG00002766001-PA;GSSPFG00024577001.1-PA;GSSPFG00007796001-PA	GSSPFG00027742001-PA	elongation factor 1 alpha		https://bipaa.genouest.org/sp/spodoptera_frugiperda_pub/feature/Spodoptera/frugiperda-corn/polypeptide/GSSPFG00027742001-PA?pane=homology	50;49;21;1				-0.0254682	0.0415217	0.0669899	0.0542558	0.115447	0.167701	0.382824	36.6757	36.5871	36.4367	36.5257	36.6622	36.5879	36.4018	36.601	36.572	50	50	80	0	323.31	644	535	510	587	652	474	623	646	578
GSSPFG00002113001.3-PA	GSSPFG00002113001.3-PA	c-terminal-binding protein isoform x1		https://bipaa.genouest.org/sp/spodoptera_frugiperda_pub/feature/Spodoptera/frugiperda-corn/polypeptide/GSSPFG00002113001.3-PA?pane=homology	19				0.313619	0.211433	-0.102186	0.0546235	1.5525	0.994469	0.464065	29.9286	29.7615	29.6968	29.5846	29.4923	29.3693	29.6974	29.6045	29.4507	19	19	50.3	0	198.12	27	26	26	24	20	21	26	24	29
GSSPFG00025470001-PA	GSSPFG00025470001-PA		gi|1274131138|ref|XP_022830157.1|_0.000e+0_93.28_maternal protein tudor-like isoform X2 [Spodoptera...	https://bipaa.genouest.org/sp/spodoptera_frugiperda_pub/feature/Spodoptera/frugiperda-corn/polypeptide/GSSPFG00025470001-PA?pane=homology	6				-0.069884	0.020024	0.089908	0.054966	0.0515742	0.0124638	0.0988085	24.5419	23.1467	24.397	24.1355	24.3284	23.8313	23.6972	23.7354	24.5929	6	6	8.2	0	6.519	5	0	2	1	1	0	0	0	3
GSSPFG00007716001-PA	GSSPFG00007716001-PA	proteasome inhibitor pi31 subunit		https://bipaa.genouest.org/sp/spodoptera_frugiperda_pub/feature/Spodoptera/frugiperda-corn/polypeptide/GSSPFG00007716001-PA?pane=homology	12				-0.147205	-0.0185165	0.128689	0.0550862	0.895061	0.0639824	0.493133	27.3268	27.1957	27.2309	27.4305	27.493	27.2715	27.2437	27.1236	27.4417	12	12	51.8	0	54.262	12	7	7	8	10	3	8	7	11
GSSPFG00033437001-PA	GSSPFG00033437001-PA	importin-7		https://bipaa.genouest.org/sp/spodoptera_frugiperda_pub/feature/Spodoptera/frugiperda-corn/polypeptide/GSSPFG00033437001-PA?pane=homology	11				0.13076	0.12068	-0.0100791	0.0553005	0.850641	0.368046	0.0287861	29.8205	29.8001	29.5984	29.6151	29.6197	29.5919	29.8202	29.623	29.4137	11	11	42.5	0	142.81	27	25	20	23	23	23	24	23	24
GSSPFG00001819001-PA	GSSPFG00001819001-PA	t-complex protein 1 subunit theta		https://bipaa.genouest.org/sp/spodoptera_frugiperda_pub/feature/Spodoptera/frugiperda-corn/polypeptide/GSSPFG00001819001-PA?pane=homology	35				0.270026	0.192379	-0.0776469	0.057366	0.707475	0.447903	0.187553	31.5506	31.3266	31.0646	31.1804	31.1095	30.8418	31.2974	31.1752	30.8921	35	35	71.8	0	323.31	84	70	60	61	55	53	68	62	51
GSSPFG00011027001-PA;GSSPFG00032056001-PA	GSSPFG00011027001-PA		gi|1199405538|ref|XP_021198367.1|_3.500e-154_97.12_protein MEMO1 [Helicoverpa armigera]	https://bipaa.genouest.org/sp/spodoptera_frugiperda_pub/feature/Spodoptera/frugiperda-corn/polypeptide/GSSPFG00011027001-PA?pane=homology	7;6				0.120515	0.11842	-0.0020949	0.0581626	0.663148	0.549522	0.0121999	25.092	25.2986	25.0373	25.0303	24.9819	25.0542	24.975	24.9684	25.1293	7	7	25.5	0	9.5166	5	4	2	2	2	3	5	3	5
GSSPFG00034577001-PA	GSSPFG00034577001-PA		gi|914566367|gb|KOB71063.1|3.100e-58_52.81_putative proteasome complex [Operophtera brumata] Annot #5	https://bipaa.genouest.org/sp/spodoptera_frugiperda_pub/feature/Spodoptera/frugiperda-corn/polypeptide/GSSPFG00034577001-PA?pane=homology	9				-0.0286891	0.0444571	0.0731462	0.0588016	0.0754629	0.112963	0.351768	26.5595	26.6477	26.2395	26.4776	26.6088	26.4464	26.3014	26.474	26.5379	9	9	57.5	0	30.987	6	5	2	4	3	3	4	4	4
GSSPFG00005994001-PA	GSSPFG00005994001-PA	uncharacterized protein loc105286138		https://bipaa.genouest.org/sp/spodoptera_frugiperda_pub/feature/Spodoptera/frugiperda-corn/polypeptide/GSSPFG00005994001-PA?pane=homology	15				1.20113	0.659461	-0.541665	0.058898	1.25625	0.584695	0.514136	29.0188	30.2034	29.7921	28.2667	28.1123	29.0319	29.1932	29.5323	28.3104	15	15	42.9	0	145.26	18	23	22	10	9	15	21	27	12
GSSPFG00017321001.1-PA	GSSPFG00017321001.1-PA	cullin-4a		https://bipaa.genouest.org/sp/spodoptera_frugiperda_pub/feature/Spodoptera/frugiperda-corn/polypeptide/GSSPFG00017321001.1-PA?pane=homology	16				0.268669	0.193459	-0.0752099	0.0591245	0.911667	0.465087	0.231434	26.5411	26.7796	26.3212	26.3424	26.2811	26.2123	26.5536	26.3747	26.1332	16	16	23.5	0	29.238	13	12	5	6	7	4	5	6	4
GSSPFG00005885001-PA	GSSPFG00005885001-PA	t-complex protein 1 subunit beta		https://bipaa.genouest.org/sp/spodoptera_frugiperda_pub/feature/Spodoptera/frugiperda-corn/polypeptide/GSSPFG00005885001-PA?pane=homology	7				0.202259	0.161154	-0.0411046	0.0600247	0.538724	0.417895	0.129992	29.3184	29.0926	28.8234	28.9621	28.9568	28.7087	29.0727	28.8759	28.8025	7	7	53.1	0	162.67	19	18	12	13	13	12	11	13	10
GSSPFG00010854001-PA	GSSPFG00010854001-PA	hexokinase-2-like		https://bipaa.genouest.org/sp/spodoptera_frugiperda_pub/feature/Spodoptera/frugiperda-corn/polypeptide/GSSPFG00010854001-PA?pane=homology	2				1.13808	0.629376	-0.508703	0.0603365	0.904445	0.530245	0.257757	23.7857	23.6971	23.7633	NaN	23.7446	NaN	NaN	NaN	NaN	2	2	5.8	0	4.6431	1	1	1	0	1	0	0	0	0
GSSPFG00030261001.3-PA	GSSPFG00030261001.3-PA	peroxiredoxin 1		https://bipaa.genouest.org/sp/spodoptera_frugiperda_pub/feature/Spodoptera/frugiperda-corn/polypeptide/GSSPFG00030261001.3-PA?pane=homology	11				0.0632083	0.0921141	0.0289059	0.06051	0.322632	0.290667	0.0793196	30.4628	30.6579	30.5488	30.5445	30.5563	30.379	30.4664	30.6626	30.2641	11	11	46.6	0	120.1	33	29	28	29	29	25	34	34	26
GSSPFG00008431001-PA	GSSPFG00008431001-PA	phosphoribosylformylglycinamidine synthase		https://bipaa.genouest.org/sp/spodoptera_frugiperda_pub/feature/Spodoptera/frugiperda-corn/polypeptide/GSSPFG00008431001-PA?pane=homology	43				0.0616722	0.0917676	0.0300954	0.0609315	0.254484	0.337819	0.101056	29.694	29.6232	29.451	29.5332	29.6352	29.4147	29.501	29.6447	29.3471	43	43	47.1	0	323.31	46	44	41	39	42	35	42	44	40
GSSPFG00034313001-PA	GSSPFG00034313001-PA	adenylyltransferase and sulfurtransferase mocs3		https://bipaa.genouest.org/sp/spodoptera_frugiperda_pub/feature/Spodoptera/frugiperda-corn/polypeptide/GSSPFG00034313001-PA?pane=homology	4				0.0332794	0.0785249	0.0452455	0.0618852	0.0961346	0.468806	0.127222	27.5648	27.4297	27.4473	27.5304	27.2175	27.5941	27.2967	27.4095	27.5001	4	3	37	0	28.103	8	7	6	8	6	5	7	6	6
GSSPFG00026193001.3-PA;GSSPFG00021042001.3-PA	GSSPFG00021042001.3-PA	ubiquitin-like-conjugating enzyme atg3		https://bipaa.genouest.org/sp/spodoptera_frugiperda_pub/feature/Spodoptera/frugiperda-corn/polypeptide/GSSPFG00021042001.3-PA?pane=homology	9;9				-0.0183786	0.0528914	0.07127	0.0620807	0.0429228	0.136653	0.43505	27.1896	26.7281	27.0354	27.0051	26.9082	27.095	26.8429	26.9885	26.963	9	9	46.5	0	51.9	8	8	7	10	8	9	8	6	8
GSSPFG00024454001-PA	GSSPFG00024454001-PA		gi|1274098610|ref|XP_022834582.1|_6.400e-185_100.00_protein Mo25 [Spodoptera litura] >gi|1274098612|re...	https://bipaa.genouest.org/sp/spodoptera_frugiperda_pub/feature/Spodoptera/frugiperda-corn/polypeptide/GSSPFG00024454001-PA?pane=homology	17				0.0978196	0.111013	0.0131931	0.062103	0.469322	0.76646	0.0556587	28.3173	28.4257	28.2385	28.2316	28.353	28.1033	28.278	28.2256	28.1449	17	17	53.6	0	70.035	19	19	16	18	18	16	18	19	18
GSSPFG00008631001-PA	GSSPFG00008631001-PA	tp53-regulating kinase		https://bipaa.genouest.org/sp/spodoptera_frugiperda_pub/feature/Spodoptera/frugiperda-corn/polypeptide/GSSPFG00008631001-PA?pane=homology	3				-0.13869	-0.00717545	0.131515	0.0621698	0.362578	0.0149458	1.66851	25.8103	25.6786	25.2866	25.6782	25.7695	25.7438	25.6457	25.5786	25.5727	3	3	28.6	0	10.696	4	7	3	4	4	5	4	1	4
GSSPFG00003069001-PA	GSSPFG00003069001-PA		gi|1274132688|ref|XP_022831000.1|_5.900e-287_96.03_lethal(2) giant larvae protein isoform X4 [Spodopt...	https://bipaa.genouest.org/sp/spodoptera_frugiperda_pub/feature/Spodoptera/frugiperda-corn/polypeptide/GSSPFG00003069001-PA?pane=homology	7				0.0179291	0.0713533	0.0534242	0.0623887	0.100273	0.166088	0.116286	25.4716	25.4739	25.3681	25.3963	25.5227	25.3407	25.0508	25.5407	25.5079	7	7	13.8	0	11.26	3	1	2	1	0	0	3	3	4
GSSPFG00011182001-PA	GSSPFG00011182001-PA	ubiquitin-like modifier-activating enzyme 1		https://bipaa.genouest.org/sp/spodoptera_frugiperda_pub/feature/Spodoptera/frugiperda-corn/polypeptide/GSSPFG00011182001-PA?pane=homology	31				0.0844898	0.104803	0.0203133	0.0625581	1.558	0.763627	0.11755	31.3721	31.4343	31.4102	31.3164	31.3528	31.2939	31.1799	31.3659	31.3564	31	31	75.2	0	323.31	75	59	63	63	65	56	69	61	66
GSSPFG00021327001-PA	GSSPFG00021327001-PA	superkiller viralicidic activity 2-like 2		https://bipaa.genouest.org/sp/spodoptera_frugiperda_pub/feature/Spodoptera/frugiperda-corn/polypeptide/GSSPFG00021327001-PA?pane=homology	16				0.296154	0.210889	-0.0852655	0.0628117	1.31622	1.06973	0.282739	27.0256	26.9142	26.8565	26.8145	26.5916	26.5018	26.7538	26.8375	26.5724	16	16	20.4	0	29.155	13	10	7	3	5	2	9	9	8
GSSPFG00014391001.1-PA	GSSPFG00014391001.1-PA	translation initiation factor eif-2b subunit alpha		https://bipaa.genouest.org/sp/spodoptera_frugiperda_pub/feature/Spodoptera/frugiperda-corn/polypeptide/GSSPFG00014391001.1-PA?pane=homology	12				0.0455418	0.0857086	0.0401669	0.0629378	0.101121	0.151187	0.104197	27.555	27.3739	27.0087	27.2996	27.2675	27.234	27.25	27.4526	26.9779	12	12	49.3	0	38.021	18	19	10	14	11	10	12	13	11
GSSPFG00012069001.3-PA	GSSPFG00012069001.3-PA	actin-related protein 3		https://bipaa.genouest.org/sp/spodoptera_frugiperda_pub/feature/Spodoptera/frugiperda-corn/polypeptide/GSSPFG00012069001.3-PA?pane=homology	16				-0.012647	0.0579033	0.0705503	0.0642268	0.0365159	0.244875	0.26316	28.4717	28.2632	28.2365	28.2632	28.5169	28.2293	28.1757	28.3702	28.2519	16	16	55.8	0	117.45	20	19	17	20	19	14	17	21	19
GSSPFG00034579001.2-PA;GSSPFG00035947001.2-PA	GSSPFG00034579001.2-PA	translation initiation factor 2 gamma subunit		https://bipaa.genouest.org/sp/spodoptera_frugiperda_pub/feature/Spodoptera/frugiperda-corn/polypeptide/GSSPFG00034579001.2-PA?pane=homology	24;4				0.172573	0.151845	-0.0207284	0.0655583	0.514323	0.575749	0.0692418	30.514	30.345	30.1315	30.2536	30.2555	29.9636	30.1084	30.2442	30.1823	24	24	59.3	0	258.88	40	36	28	32	32	26	35	32	25
GSSPFG00007871001.4-PA;GSSPFG00015802001.5-PA	GSSPFG00007871001.4-PA	glutathione s-transferase		https://bipaa.genouest.org/sp/spodoptera_frugiperda_pub/feature/Spodoptera/frugiperda-corn/polypeptide/GSSPFG00007871001.4-PA?pane=homology	8;7				-0.0769939	0.0283127	0.105307	0.0668099	0.46272	0.286254	0.73946	27.8957	27.9381	28.0164	27.987	27.9444	28.1499	27.9489	27.9302	27.8862	8	8	56.2	0	35.548	14	12	13	14	13	13	11	11	12
GSSPFG00031293001-PA	GSSPFG00031293001-PA	ras-related protein rab-1a		https://bipaa.genouest.org/sp/spodoptera_frugiperda_pub/feature/Spodoptera/frugiperda-corn/polypeptide/GSSPFG00031293001-PA?pane=homology	7				0.209679	0.172012	-0.0376663	0.0671729	1.41661	0.524686	0.0948286	28.7461	28.6002	28.7641	28.4358	28.5832	28.4624	28.3698	28.4261	28.7985	7	6	49.7	0	58.766	14	11	11	10	12	10	13	10	12
GSSPFG00013714001-PA;GSSPFG00032484001-PA;GSSPFG00023382001-PA	GSSPFG00013714001-PA	protein o- case		https://bipaa.genouest.org/sp/spodoptera_frugiperda_pub/feature/Spodoptera/frugiperda-corn/polypeptide/GSSPFG00013714001-PA?pane=homology	18;16;13				0.155572	0.144969	-0.010603	0.067183	0.807151	0.944502	0.0377911	27.4379	27.3089	27.2977	27.2692	27.2699	27.0386	27.1807	27.1194	27.3094	18	18	24.4	0	58.895	16	12	11	11	12	8	14	10	15
GSSPFG00017287001-PA	GSSPFG00017287001-PA	short-chain dehydrogenease reductase		https://bipaa.genouest.org/sp/spodoptera_frugiperda_pub/feature/Spodoptera/frugiperda-corn/polypeptide/GSSPFG00017287001-PA?pane=homology	10				0.0367266	0.0863304	0.0496038	0.0679671	0.337289	0.180579	0.0973209	28.4066	28.3658	28.4689	28.3414	28.444	28.3457	28.1427	28.6862	28.1533	10	10	48.8	0	33.416	16	16	16	15	15	13	17	19	15
GSSPFG00024119001-PA;GSSPFG00017072001-PA	GSSPFG00017072001-PA	t-complex protein 1 subunit epsilon		https://bipaa.genouest.org/sp/spodoptera_frugiperda_pub/feature/Spodoptera/frugiperda-corn/polypeptide/GSSPFG00017072001-PA?pane=homology	41;41				0.212915	0.174828	-0.0380866	0.0683707	0.553335	0.451986	0.126065	31.4112	31.1481	30.8942	31.0616	30.971	30.7822	31.0911	31	30.838	41	41	74.6	0	323.31	74	60	57	68	59	49	70	67	55
GSSPFG00020258001-PA	GSSPFG00020258001-PA	asparagine synthetase		https://bipaa.genouest.org/sp/spodoptera_frugiperda_pub/feature/Spodoptera/frugiperda-corn/polypeptide/GSSPFG00020258001-PA?pane=homology	38				-0.0326576	0.0538177	0.0864754	0.0701466	0.136143	0.236428	0.596375	32.298	32.0687	32.2973	32.3221	32.2706	32.1693	32.2564	32.1487	32.0975	38	38	78.1	0	323.31	101	91	101	96	92	76	108	94	92
GSSPFG00034429001-PA	GSSPFG00034429001-PA	serine threonine-protein phosphatase 5		https://bipaa.genouest.org/sp/spodoptera_frugiperda_pub/feature/Spodoptera/frugiperda-corn/polypeptide/GSSPFG00034429001-PA?pane=homology	12				0.0967248	0.119182	0.0224571	0.0708195	0.274099	0.360648	0.043373	28.1414	28.0804	27.9307	28.0692	28.0925	27.7005	28.1383	27.9431	27.7135	12	12	42.9	0	50.489	12	11	11	12	11	9	13	13	7
GSSPFG00019146001-PA	GSSPFG00019146001-PA		gi|1274132342|ref|XP_022830809.1|_7.200e-158_99.64_ Golgi to ER traffic protein 4 homolog [Spodoptera ...	https://bipaa.genouest.org/sp/spodoptera_frugiperda_pub/feature/Spodoptera/frugiperda-corn/polypeptide/GSSPFG00019146001-PA?pane=homology	6				0.0401662	0.0912139	0.0510476	0.0711307	0.0624761	0.165407	0.133722	25.554	25.3228	24.9003	25.3746	25.2877	24.9942	25.0113	25.2113	25.2808	6	6	32.2	0	12.67	6	3	2	2	0	0	3	1	1
GSSPFG00006795001-PA	GSSPFG00006795001-PA	eukaryotic translation initiation factor 5		https://bipaa.genouest.org/sp/spodoptera_frugiperda_pub/feature/Spodoptera/frugiperda-corn/polypeptide/GSSPFG00006795001-PA?pane=homology	19				0.0531095	0.09891	0.0458005	0.0723552	0.152007	0.286879	0.162797	28.2118	27.9772	27.826	28.0653	27.955	27.8353	27.744	27.9619	28.0123	19	19	29.8	0	71.014	23	15	18	17	16	13	17	20	19
GSSPFG00030400001-PA;GSSPFG00031892001-PA	GSSPFG00030400001-PA	cullin-1		https://bipaa.genouest.org/sp/spodoptera_frugiperda_pub/feature/Spodoptera/frugiperda-corn/polypeptide/GSSPFG00030400001-PA?pane=homology	6;6				0.222483	0.186221	-0.0362619	0.0749796	0.572685	0.490067	0.118591	24.6539	24.3385	24.1393	24.246	24.2359	23.9823	24.0615	24.3038	24.2077	6	6	8.7	0	5.772	4	3	1	1	1	1	1	2	3
GSSPFG00023356001.1-PA	GSSPFG00023356001.1-PA	importin subunit beta-1 isoform x1		https://bipaa.genouest.org/sp/spodoptera_frugiperda_pub/feature/Spodoptera/frugiperda-corn/polypeptide/GSSPFG00023356001.1-PA?pane=homology	33				0.106146	0.128948	0.0228024	0.0758752	0.273943	0.441144	0.0852098	30.0002	29.8597	29.5775	29.8015	29.7977	29.5197	29.659	29.7161	29.6754	33	33	49.9	0	323.31	43	36	28	35	35	27	32	37	35
GSSPFG00001078001.1-PA	GSSPFG00001078001.1-PA		gi|1274134768|ref|XP_022831733.1|_0.000e+0_94.11_phagocyte signaling-impaired protein isoform X2 [S...	https://bipaa.genouest.org/sp/spodoptera_frugiperda_pub/feature/Spodoptera/frugiperda-corn/polypeptide/GSSPFG00001078001.1-PA?pane=homology	25				0.214718	0.183603	-0.0311152	0.0762439	0.762718	0.855198	0.0978095	28.6224	28.5157	28.3382	28.3519	28.4	28.0803	28.233	28.4168	28.2757	25	25	33.4	0	71.923	32	26	24	21	20	16	22	23	18
GSSPFG00024754001-PA	GSSPFG00024754001-PA	dna replication licensing factor mcm7		https://bipaa.genouest.org/sp/spodoptera_frugiperda_pub/feature/Spodoptera/frugiperda-corn/polypeptide/GSSPFG00024754001-PA?pane=homology	8				0.370806	0.262868	-0.107938	0.077465	0.661459	0.696996	0.206652	25.9189	26.008	25.4801	25.457	25.7551	25.0825	25.6284	25.4418	25.5483	8	8	19.1	0	19.533	7	7	5	4	4	1	7	3	4
GSSPFG00031742001-PA	GSSPFG00031742001-PA	t-complex protein 1 subunit beta		https://bipaa.genouest.org/sp/spodoptera_frugiperda_pub/feature/Spodoptera/frugiperda-corn/polypeptide/GSSPFG00031742001-PA?pane=homology	14				0.313992	0.234624	-0.079368	0.077628	1.10092	0.73935	0.246515	30.2301	30.1642	29.8809	29.9207	29.7711	29.6414	30.0127	29.8841	29.6746	14	14	72.8	0	282.42	26	22	25	24	24	22	19	17	24
GSSPFG00012808001.3-PA;GSSPFG00014145001-PA	GSSPFG00012808001.3-PA	26s protease regulatory subunit 10b		https://bipaa.genouest.org/sp/spodoptera_frugiperda_pub/feature/Spodoptera/frugiperda-corn/polypeptide/GSSPFG00012808001.3-PA?pane=homology	23;5				0.232487	0.194633	-0.0378532	0.0783899	0.924626	0.683694	0.243911	30.2712	30.0926	29.8709	29.8458	29.8804	29.8111	29.8843	29.7829	29.9836	23	23	67.3	0	266.93	54	37	35	36	34	29	34	36	34
GSSPFG00001717001-PA	GSSPFG00001717001-PA	protein transport protein sec23		https://bipaa.genouest.org/sp/spodoptera_frugiperda_pub/feature/Spodoptera/frugiperda-corn/polypeptide/GSSPFG00001717001-PA?pane=homology	26				0.224264	0.190651	-0.0336126	0.0785192	1.03646	0.883746	0.16575	30.519	30.6015	30.3142	30.362	30.2184	30.1815	30.2818	30.1988	30.3821	26	26	83.2	0	323.31	58	52	37	47	39	34	47	47	52
GSSPFG00009903001-PA	GSSPFG00009903001-PA	26s proteasome non-atpase regulatory subunit 12		https://bipaa.genouest.org/sp/spodoptera_frugiperda_pub/feature/Spodoptera/frugiperda-corn/polypeptide/GSSPFG00009903001-PA?pane=homology	14				0.227427	0.193997	-0.0334295	0.0802838	0.840649	0.65332	0.142382	29.4549	29.0891	29.1389	29.0951	28.9872	28.9183	29.0384	28.9097	29.1527	14	14	63.7	0	199.12	18	17	16	18	15	17	18	17	18
GSSPFG00000454001.1-PA	GSSPFG00000454001.1-PA		gi|1274137174|ref|XP_022837512.1|_2.100e-80_96.73_armadillo repeat-containing protein 6 homolog [Spo...	https://bipaa.genouest.org/sp/spodoptera_frugiperda_pub/feature/Spodoptera/frugiperda-corn/polypeptide/GSSPFG00000454001.1-PA?pane=homology	4				-0.00422732	0.0786616	0.0828889	0.0807752	0.0137051	0.21187	0.310235	24.4639	24.3076	24.1244	24.3397	24.2481	24.3209	24.3099	24.3402	24.0099	4	4	27.9	0	7.0036	3	2	1	1	2	0	3	2	1
GSSPFG00015723001.3-PA	GSSPFG00015723001.3-PA	heat shock 70 kda protein 14		https://bipaa.genouest.org/sp/spodoptera_frugiperda_pub/feature/Spodoptera/frugiperda-corn/polypeptide/GSSPFG00015723001.3-PA?pane=homology	14				0.157738	0.160842	0.00310389	0.0819729	0.401828	0.467363	0.0094308	27.7506	27.3117	27.3672	27.4258	27.3964	27.1341	27.2859	27.4241	27.237	14	14	46.3	0	80.255	14	8	7	10	8	6	16	17	10
GSSPFG00020585001-PA	GSSPFG00020585001-PA	26s protease regulatory subunit 6a-b		https://bipaa.genouest.org/sp/spodoptera_frugiperda_pub/feature/Spodoptera/frugiperda-corn/polypeptide/GSSPFG00020585001-PA?pane=homology	27				0.166806	0.165569	-0.00123723	0.0821659	0.428873	0.371165	0.00393384	30.4809	29.9826	30.0137	30.0672	29.9835	29.9262	29.9962	29.8287	30.1557	27	26	68.3	0	323.31	42	38	39	40	37	31	39	40	39
GSSPFG00007412001-PA	GSSPFG00007412001-PA	phosphatidylinositol transfer protein alpha isoform		https://bipaa.genouest.org/sp/spodoptera_frugiperda_pub/feature/Spodoptera/frugiperda-corn/polypeptide/GSSPFG00007412001-PA?pane=homology	19				-0.0239048	0.0706247	0.0945295	0.0825771	0.189724	0.563481	0.873602	31.7873	31.8106	31.9111	31.8049	31.8691	31.9067	31.7183	31.7322	31.8467	19	19	68.9	0	323.31	49	42	45	48	45	40	45	46	50
GSSPFG00005150001.1-PA	GSSPFG00005150001.1-PA	cyclin-dependent kinase 7		https://bipaa.genouest.org/sp/spodoptera_frugiperda_pub/feature/Spodoptera/frugiperda-corn/polypeptide/GSSPFG00005150001.1-PA?pane=homology	4				0.589146	0.377383	-0.211763	0.08281	0.940343	1.25503	0.318282	25.0634	24.6835	24.6901	24.4046	24.5633	NaN	24.5469	24.3233	24.4347	4	4	15	0	7.7433	2	2	1	1	2	1	1	2	1
GSSPFG00017508001-PA	GSSPFG00017508001-PA	iron-responsive element-binding protein 1		https://bipaa.genouest.org/sp/spodoptera_frugiperda_pub/feature/Spodoptera/frugiperda-corn/polypeptide/GSSPFG00017508001-PA?pane=homology	34				0.148421	0.157395	0.00897408	0.0831845	0.650923	1.3242	0.0303197	31.1421	31.1354	31.0082	31.0497	31.0305	30.7603	30.8701	30.9593	30.9841	34	34	55.1	0	263.76	65	57	49	56	54	46	55	57	52
GSSPFG00031959001-PA	GSSPFG00031959001-PA		gi|1274130457|ref|XP_022829793.1|_1.600e-274_84.46_chromodomain Y-like protein [Spodoptera litura]	https://bipaa.genouest.org/sp/spodoptera_frugiperda_pub/feature/Spodoptera/frugiperda-corn/polypeptide/GSSPFG00031959001-PA?pane=homology	4				0.337222	0.25198	-0.085242	0.083369	0.554154	0.393177	0.481501	24.7543	23.9446	23.9778	23.9078	23.7902	23.9669	24.0116	23.8619	24.0472	4	4	9.5	0	8.3652	3	0	0	1	0	0	0	0	0
GSSPFG00001171001-PA	GSSPFG00001171001-PA	aldo-keto reductase		https://bipaa.genouest.org/sp/spodoptera_frugiperda_pub/feature/Spodoptera/frugiperda-corn/polypeptide/GSSPFG00001171001-PA?pane=homology	4				0.962318	0.564959	-0.397359	0.0838	0.653589	0.582804	0.201382	24.2531	24.5719	24.8101	NaN	24.0542	24.3891	NaN	24.2226	24.521	4	4	17.4	0	7.8324	2	4	2	0	1	0	0	2	3
GSSPFG00034488001-PA	GSSPFG00034488001-PA	host cell factor		https://bipaa.genouest.org/sp/spodoptera_frugiperda_pub/feature/Spodoptera/frugiperda-corn/polypeptide/GSSPFG00034488001-PA?pane=homology	6				0.259791	0.215139	-0.0446517	0.0852437	1.08037	0.90163	0.122933	26.5197	26.5526	26.354	26.2815	26.3369	26.0286	26.1786	26.1568	26.4455	6	6	13.3	0	23.147	5	5	3	7	6	3	3	3	4
GSSPFG00033915001-PA	GSSPFG00033915001-PA	protein arginine n-methyltransferase 1 isoform x1		https://bipaa.genouest.org/sp/spodoptera_frugiperda_pub/feature/Spodoptera/frugiperda-corn/polypeptide/GSSPFG00033915001-PA?pane=homology	19				0.375373	0.273739	-0.101634	0.0860525	1.34742	0.980657	0.384367	29.9644	29.8154	29.6053	29.3658	29.5738	29.3195	29.4809	29.674	29.4089	19	19	60.8	0	139.95	33	29	24	24	22	20	24	23	19
GSSPFG00019351001-PA	GSSPFG00019351001-PA	26s proteasome non-atpase subunit partial		https://bipaa.genouest.org/sp/spodoptera_frugiperda_pub/feature/Spodoptera/frugiperda-corn/polypeptide/GSSPFG00019351001-PA?pane=homology	10				0.240195	0.206941	-0.033254	0.0868435	0.73932	0.463076	0.0650717	28.447	28.1605	28.0513	28.1535	27.8463	27.9384	27.8496	27.8701	28.3183	10	10	42.6	0	41.481	12	8	8	7	8	8	10	9	10
GSSPFG00019639001-PA;GSSPFG00006788001-PA	GSSPFG00019639001-PA	protein transport protein sec24c		https://bipaa.genouest.org/sp/spodoptera_frugiperda_pub/feature/Spodoptera/frugiperda-corn/polypeptide/GSSPFG00019639001-PA?pane=homology	33;1				0.11787	0.145964	0.028094	0.087029	0.375174	0.469652	0.117228	31.1066	30.8591	30.7009	30.8866	30.7287	30.6977	30.6562	30.7032	30.8693	33	31	45.5	0	323.31	71	53	49	53	52	43	50	60	59
GSSPFG00022090001-PA	GSSPFG00022090001-PA	glutamate-rich wd repeat-containing protein 1		https://bipaa.genouest.org/sp/spodoptera_frugiperda_pub/feature/Spodoptera/frugiperda-corn/polypeptide/GSSPFG00022090001-PA?pane=homology	7				-0.21358	-0.0194626	0.194118	0.0873277	0.407661	0.0187301	0.289517	26.6363	25.8847	26.1853	26.369	26.5086	26.4695	26.7048	26.2817	25.7782	7	7	32	0	79.86	6	3	4	4	5	4	8	5	4
GSSPFG00013391001-PA	GSSPFG00013391001-PA	eukaryotic translation initiation factor 3 subunit j		https://bipaa.genouest.org/sp/spodoptera_frugiperda_pub/feature/Spodoptera/frugiperda-corn/polypeptide/GSSPFG00013391001-PA?pane=homology	7				0.166801	0.170846	0.00404421	0.0874451	0.339733	0.400775	0.00692147	28.0188	27.7299	27.5522	27.7601	27.7415	27.2989	27.4684	27.4868	27.8332	7	7	41.4	0	18.158	7	7	10	8	8	6	10	10	12
GSSPFG00000526001-PA	GSSPFG00000526001-PA	dihydropyrimidine dehydrogenase		https://bipaa.genouest.org/sp/spodoptera_frugiperda_pub/feature/Spodoptera/frugiperda-corn/polypeptide/GSSPFG00000526001-PA?pane=homology	7				0.485645	0.330395	-0.155251	0.087572	1.34136	0.553791	0.294394	25.9133	26.4466	26.0233	25.7009	25.6769	25.5484	26.1129	25.8751	25.4039	7	7	33.7	0	33.663	6	4	5	3	3	0	3	3	2
GSSPFG00014076001-PA	GSSPFG00014076001-PA	cullin-associated nedd8-dissociated protein 1		https://bipaa.genouest.org/sp/spodoptera_frugiperda_pub/feature/Spodoptera/frugiperda-corn/polypeptide/GSSPFG00014076001-PA?pane=homology	14				0.136635	0.15635	0.019715	0.0880325	0.465564	1.63453	0.0552023	29.4608	29.4833	29.3607	29.4517	29.3842	29.059	29.2397	29.2796	29.3164	14	14	80.5	0	141.85	24	23	19	22	20	15	23	21	21
GSSPFG00002735001-PA	GSSPFG00002735001-PA	septin-1		https://bipaa.genouest.org/sp/spodoptera_frugiperda_pub/feature/Spodoptera/frugiperda-corn/polypeptide/GSSPFG00002735001-PA?pane=homology	2				1.83302	1.00455	-0.828479	0.0880355	2.02335	0.806041	0.567388	24.0038	24.2947	24.6268	NaN	NaN	NaN	NaN	NaN	24.1362	2	2	35.6	0	18.879	2	1	2	0	0	0	2	1	2
GSSPFG00018029001-PA;GSSPFG00007571001-PA	GSSPFG00007571001-PA	rna polymerase ii subunit a c-terminal domain phosphatase ssu72		https://bipaa.genouest.org/sp/spodoptera_frugiperda_pub/feature/Spodoptera/frugiperda-corn/polypeptide/GSSPFG00007571001-PA?pane=homology	4;4				0.186813	0.1816	-0.00521278	0.0881936	0.413879	0.512733	0.0150557	24.7953	25.008	25.3273	24.8776	24.65	25.0425	24.8406	24.856	24.8891	4	4	25.4	0	23.962	2	2	3	3	2	2	4	2	2
GSSPFG00010285001-PA	GSSPFG00010285001-PA		gi|1274109481|ref|XP_022819465.1|_2.400e-198_100.00 _COP9 signalosome complex subunit 5 [Spodoptera lit...	https://bipaa.genouest.org/sp/spodoptera_frugiperda_pub/feature/Spodoptera/frugiperda-corn/polypeptide/GSSPFG00010285001-PA?pane=homology	9				0.233959	0.205739	-0.0282199	0.0887596	0.739075	0.683685	0.127403	27.2648	27.0683	26.8195	26.8536	26.9099	26.6871	26.9222	26.8503	26.7628	9	9	33.5	0	76.968	12	8	6	5	6	5	6	8	6
GSSPFG00008780001-PA	GSSPFG00008780001-PA	3 (2 ) -bisphosphate nucleotidase 1-like isoform x1		https://bipaa.genouest.org/sp/spodoptera_frugiperda_pub/feature/Spodoptera/frugiperda-corn/polypeptide/GSSPFG00008780001-PA?pane=homology	14				0.0309168	0.104877	0.0739606	0.0894188	0.118454	0.750845	0.342017	28.3918	28.2885	28.4633	28.2691	28.5111	28.2708	28.2062	28.3421	28.2807	14	14	52.9	0	215.69	15	16	14	14	15	16	16	13	17
GSSPFG00033690001-PA	GSSPFG00033690001-PA		gi|1274108772|ref|XP_022819081.1|_5.800e-115_99.53_programmed cell death protein 4 [Spodoptera litura...	https://bipaa.genouest.org/sp/spodoptera_frugiperda_pub/feature/Spodoptera/frugiperda-corn/polypeptide/GSSPFG00033690001-PA?pane=homology	9				0.161219	0.170373	0.009154	0.0897635	0.214655	0.317127	0.0116892	28.5292	28.5416	29.0832	28.1648	28.953	28.5526	28.7341	28.3167	28.5921	9	9	44.3	0	154.37	10	8	12	7	13	7	11	8	11
GSSPFG00004271001-PA;GSSPFG00002791001-PA	GSSPFG00002791001-PA		gi|1274122417|ref|XP_022825362.1|_0.000e+0_98.52_exosome complex exonuclease RRP44 [Spodoptera litu...	https://bipaa.genouest.org/sp/spodoptera_frugiperda_pub/feature/Spodoptera/frugiperda-corn/polypeptide/GSSPFG00002791001-PA?pane=homology	9;9				0.326267	0.253105	-0.0731614	0.0899718	0.309002	0.535613	0.0677087	26.0013	25.4546	25.3207	25.6582	25.6275	24.5121	25.3576	25.3304	25.3293	9	9	15	0	22.635	9	4	2	1	2	0	0	2	2
GSSPFG00018966001-PA;GSSPFG00004060001-PA	GSSPFG00004060001-PA	f-actin-capping protein subunit alpha		https://bipaa.genouest.org/sp/spodoptera_frugiperda_pub/feature/Spodoptera/frugiperda-corn/polypeptide/GSSPFG00004060001-PA?pane=homology	16;16				0.190245	0.185718	-0.00452741	0.0905953	1.61044	2.05167	0.0322103	29.0007	29.0865	28.9775	28.8747	28.8734	28.7458	28.8141	28.8166	28.8768	16	16	75.8	0	122.92	23	19	17	19	19	14	15	16	21
GSSPFG00005767001-PA;GSSPFG00022893001-PA	GSSPFG00005767001-PA	proteasomal ubiquitin receptor adrm1 isoform x1		https://bipaa.genouest.org/sp/spodoptera_frugiperda_pub/feature/Spodoptera/frugiperda-corn/polypeptide/GSSPFG00005767001-PA?pane=homology	12;1				0.157729	0.169831	0.0121015	0.0909662	0.567262	0.495527	0.0378912	28.6904	28.3371	28.3625	28.258	28.2568	28.402	28.1486	28.2542	28.4778	12	12	35.5	0	114.84	18	13	9	11	9	8	17	15	16
GSSPFG00011873001-PA	GSSPFG00011873001-PA	heterogeneous nuclear ribonucleoprotein k isoform x1		https://bipaa.genouest.org/sp/spodoptera_frugiperda_pub/feature/Spodoptera/frugiperda-corn/polypeptide/GSSPFG00011873001-PA?pane=homology	10				0.065354	0.123919	0.0585645	0.0912417	0.326326	0.369166	0.14293	26.2868	26.1703	26.3003	26.1757	26.3158	26.0698	25.9082	26.1059	26.3715	10	10	34.3	0	28.757	7	7	5	4	5	2	3	6	6
GSSPFG00006257001.1-PA	GSSPFG00006257001.1-PA	dna replication licensing factor mcm2		https://bipaa.genouest.org/sp/spodoptera_frugiperda_pub/feature/Spodoptera/frugiperda-corn/polypeptide/GSSPFG00006257001.1-PA?pane=homology	15				0.402807	0.292668	-0.110139	0.0912645	0.832566	0.830415	0.273551	26.6986	26.5315	26.1585	26.2005	26.2344	25.7453	26.1072	26.2277	26.1758	15	15	7.4	0	28.089	14	10	6	4	7	2	9	7	3
GSSPFG00017790001-PA	GSSPFG00017790001-PA		gi|1496278858|ref|XP_026729244.1|_1.100e-40_100.00_nuclear migration protein nudC [Trichoplusia ni]	https://bipaa.genouest.org/sp/spodoptera_frugiperda_pub/feature/Spodoptera/frugiperda-corn/polypeptide/GSSPFG00017790001-PA?pane=homology	3				0.232685	0.207832	-0.0248534	0.0914893	1.63291	1.52769	0.140314	25.3885	25.4355	25.2863	25.0465	25.1566	25.2092	25.2212	25.1912	25.0745	3	2	32.9	0	3.7844	2	2	2	3	1	2	2	1	2
GSSPFG00002940001-PA	GSSPFG00002940001-PA		gi|1274109837|ref|XP_022819665.1|_1.400e-230_98.03_Golgi reassembly-stacking protein 2 [Spodoptera li...	https://bipaa.genouest.org/sp/spodoptera_frugiperda_pub/feature/Spodoptera/frugiperda-corn/polypeptide/GSSPFG00002940001-PA?pane=homology	3				-0.0876211	0.0481377	0.135759	0.0919483	0.370587	0.0908316	0.282959	25.3613	25.2624	25.4818	25.5925	25.4461	25.3299	25.102	25.1866	25.6726	3	3	10.5	0	21.496	4	4	5	4	4	3	2	2	4
GSSPFG00008758001-PA	GSSPFG00008758001-PA		gi|1274132688|ref|XP_022831000.1|_4.000e-153_98.87_lethal(2) giant larvae protein isoform X4 [Spodopt...	https://bipaa.genouest.org/sp/spodoptera_frugiperda_pub/feature/Spodoptera/frugiperda-corn/polypeptide/GSSPFG00008758001-PA?pane=homology	6				0.222713	0.20332	-0.0193933	0.0919633	0.916973	0.623527	0.0415416	25.5123	25.5023	25.7096	25.5283	25.2236	25.3042	25.1131	25.5296	25.4714	6	6	29.4	0	11.691	4	4	2	3	2	1	5	3	4
GSSPFG00022602001-PA	GSSPFG00022602001-PA	eukaryotic translation initiation factor 3 subunit i		https://bipaa.genouest.org/sp/spodoptera_frugiperda_pub/feature/Spodoptera/frugiperda-corn/polypeptide/GSSPFG00022602001-PA?pane=homology	14				0.104452	0.146455	0.042003	0.094229	0.289987	0.382047	0.17034	30.1521	29.8855	29.6724	29.7561	29.8874	29.7532	29.5929	29.843	29.8347	14	14	64.4	0	221.93	29	26	27	34	34	21	24	28	28
GSSPFG00015067001-PA	GSSPFG00015067001-PA	coatomer subunit beta		https://bipaa.genouest.org/sp/spodoptera_frugiperda_pub/feature/Spodoptera/frugiperda-corn/polypeptide/GSSPFG00015067001-PA?pane=homology	43				0.12327	0.156013	0.0327435	0.0943783	0.442043	0.547129	0.0813003	31.0412	30.9934	30.8093	30.9879	30.8328	30.6534	30.612	30.7901	30.9738	43	43	56.8	0	323.31	90	70	65	77	68	65	58	75	73
GSSPFG00000042001-PA	GSSPFG00000042001-PA	splicing factor 3b subunit 3		https://bipaa.genouest.org/sp/spodoptera_frugiperda_pub/feature/Spodoptera/frugiperda-corn/polypeptide/GSSPFG00000042001-PA?pane=homology	6				-0.0037384	0.0943203	0.0980587	0.0961895	0.0072698	0.106094	0.106784	24.3604	24.0181	24.2838	24.4419	23.9822	24.2495	23.716	23.9448	24.7187	6	6	16.2	0	13.1	5	1	1	2	1	0	0	1	6
GSSPFG00029545001.1-PA	GSSPFG00029545001.1-PA	general vesicular transport factor p115		https://bipaa.genouest.org/sp/spodoptera_frugiperda_pub/feature/Spodoptera/frugiperda-corn/polypeptide/GSSPFG00029545001.1-PA?pane=homology	21				0.333517	0.263157	-0.0703602	0.0963984	1.58443	0.92049	0.168977	28.1603	28.2809	28.232	28.0555	27.872	27.7452	27.7589	27.9241	28.2007	21	21	34.6	0	115.8	19	19	13	14	12	12	14	13	17
GSSPFG00000927001-PA	GSSPFG00000927001-PA	v-type proton atpase subunit b		https://bipaa.genouest.org/sp/spodoptera_frugiperda_pub/feature/Spodoptera/frugiperda-corn/polypeptide/GSSPFG00000927001-PA?pane=homology	26				0.113272	0.154599	0.0413265	0.0979627	0.32568	0.485018	0.123193	32.2264	32.0675	31.8439	32.1074	31.8835	31.8071	32.0557	31.8313	31.787	26	26	78.1	0	323.31	90	85	74	82	72	62	75	76	77
GSSPFG00021687001-PA	GSSPFG00021687001-PA	26s protease regulatory subunit 4		https://bipaa.genouest.org/sp/spodoptera_frugiperda_pub/feature/Spodoptera/frugiperda-corn/polypeptide/GSSPFG00021687001-PA?pane=homology	25				0.102203	0.149846	0.047643	0.0987445	0.360074	0.755102	0.185679	30.1235	29.9044	29.8681	29.9841	29.9119	29.6934	29.8384	29.7301	29.878	25	25	55.7	0	323.31	48	34	29	25	28	23	36	34	33
GSSPFG00015445001-PA	GSSPFG00015445001-PA	probable e3 ubiquitin-protein ligase herc4 isoform x3		https://bipaa.genouest.org/sp/spodoptera_frugiperda_pub/feature/Spodoptera/frugiperda-corn/polypeptide/GSSPFG00015445001-PA?pane=homology	10				0.199691	0.198695	-0.000996272	0.0988494	0.574079	0.44309	0.00172914	25.7203	25.8983	25.5061	25.7059	25.4743	25.3454	25.2242	25.7601	25.5443	10	10	9.2	0	12.785	3	6	4	4	2	1	5	7	4
GSSPFG00027242001-PA	GSSPFG00027242001-PA	actin-related protein 2 3 complex subunit 4		https://bipaa.genouest.org/sp/spodoptera_frugiperda_pub/feature/Spodoptera/frugiperda-corn/polypeptide/GSSPFG00027242001-PA?pane=homology	6				0.230655	0.214753	-0.0159022	0.0994254	0.978811	0.541195	0.0279375	26.967	26.9009	26.7747	26.6684	26.8048	26.4774	26.7708	26.8865	26.3411	6	6	34.9	0	6.0427	4	2	2	3	4	3	5	4	2
GSSPFG00030689001-PA	GSSPFG00030689001-PA	gtp-binding protein 1		https://bipaa.genouest.org/sp/spodoptera_frugiperda_pub/feature/Spodoptera/frugiperda-corn/polypeptide/GSSPFG00030689001-PA?pane=homology	10				-0.0517852	0.0740465	0.125832	0.0999393	0.103443	0.284438	0.294656	26.4253	26.1728	26.1847	26.2938	26.5993	26.045	26.3169	26.1129	26.1308	10	10	27.4	0	23.891	7	5	4	4	5	0	7	5	5
GSSPFG00022661001-PA	GSSPFG00022661001-PA	cytosolic fe-s cluster assembly factor nubp2 homolog		https://bipaa.genouest.org/sp/spodoptera_frugiperda_pub/feature/Spodoptera/frugiperda-corn/polypeptide/GSSPFG00022661001-PA?pane=homology	7				-0.201223	2.16166e-05	0.201245	0.100633	1.33342	7.19372e-05	1.32107	26.7094	26.4776	26.5448	26.7729	26.808	26.7546	26.6573	26.6357	26.4386	7	7	29.2	0	15.602	8	7	6	7	6	6	6	6	6
GSSPFG00016242001.1-PA	GSSPFG00016242001.1-PA	small nuclear ribonucleoprotein-associated protein b		https://bipaa.genouest.org/sp/spodoptera_frugiperda_pub/feature/Spodoptera/frugiperda-corn/polypeptide/GSSPFG00016242001.1-PA?pane=homology	7				0.0621408	0.13197	0.0698293	0.1009	0.116356	0.236032	0.21791	26.8843	26.7031	26.2527	26.4552	26.6206	26.5779	26.2526	26.6037	26.5878	7	7	42.3	0	34.476	12	9	8	8	7	6	11	10	11
GSSPFG00034538001-PA;GSSPFG00010434001-PA	GSSPFG00010434001-PA	septin-2 isoform x1		https://bipaa.genouest.org/sp/spodoptera_frugiperda_pub/feature/Spodoptera/frugiperda-corn/polypeptide/GSSPFG00010434001-PA?pane=homology	4;4				0.50908	0.356206	-0.152875	0.101666	0.822258	0.765315	0.315589	24.475	23.8883	24.5581	23.8788	24.0872	23.4282	23.9875	23.9905	23.8748	4	4	13.1	0	3.3945	3	0	2	0	1	0	0	1	0
GSSPFG00030026001-PA	GSSPFG00030026001-PA	transketolase-like protein 2		https://bipaa.genouest.org/sp/spodoptera_frugiperda_pub/feature/Spodoptera/frugiperda-corn/polypeptide/GSSPFG00030026001-PA?pane=homology	11				0.0935955	0.148478	0.054882	0.10168	0.546746	1.54529	0.311001	31.8017	31.6792	31.7394	31.6631	31.7532	31.5231	31.6408	31.5847	31.5493	11	11	79.8	0	323.31	36	42	34	38	34	30	37	39	34
GSSPFG00012941001-PA	GSSPFG00012941001-PA		gi|1274116914|ref|XP_022823562.1|_1.200e-135_99.20_vacuolar-sorting protein SNF8 [Spodoptera litura]	https://bipaa.genouest.org/sp/spodoptera_frugiperda_pub/feature/Spodoptera/frugiperda-corn/polypeptide/GSSPFG00012941001-PA?pane=homology	1				-0.187083	0.00964355	0.196726	0.103185	0.136466	0.00591941	0.483823	23.0929	23.5743	NaN	22.976	23.0821	23.0471	22.5155	22.887	NaN	1	1	4	0.0082604	1.9891	1	2	1	1	1	1	0	1	1
GSSPFG00001030001-PA	GSSPFG00001030001-PA	proteasome subunit beta type-7		https://bipaa.genouest.org/sp/spodoptera_frugiperda_pub/feature/Spodoptera/frugiperda-corn/polypeptide/GSSPFG00001030001-PA?pane=homology	12				0.202445	0.205444	0.00299835	0.104221	0.975541	1.05628	0.0178297	29.4438	29.3144	29.1477	29.1576	29.1322	29.0088	29.0509	29.0811	29.1576	12	12	64.2	0	115.92	29	22	22	18	23	20	18	22	21
GSSPFG00034010001-PA	GSSPFG00034010001-PA	t-complex protein 1 subunit delta		https://bipaa.genouest.org/sp/spodoptera_frugiperda_pub/feature/Spodoptera/frugiperda-corn/polypeptide/GSSPFG00034010001-PA?pane=homology	28				0.201535	0.205422	0.00388718	0.104655	0.579135	0.514021	0.00882631	31.6755	31.4868	31.2273	31.404	31.2698	31.1112	31.482	31.2072	31.0841	28	28	77.1	0	323.31	68	55	53	64	54	48	56	63	54
GSSPFG00018771001-PA;GSSPFG00031707001-PA;GSSPFG00029944001-PA	GSSPFG00031707001-PA	eukaryotic translation initiation factor 3 subunit m		https://bipaa.genouest.org/sp/spodoptera_frugiperda_pub/feature/Spodoptera/frugiperda-corn/polypeptide/GSSPFG00031707001-PA?pane=homology	23;23;21				0.24386	0.226855	-0.0170046	0.104925	0.904359	1.07699	0.0492878	29.9921	29.7867	29.7457	29.4903	29.7976	29.505	29.5037	29.7225	29.6178	23	23	65.4	0	323.31	40	33	27	31	34	32	29	29	30
GSSPFG00017927001-PA	GSSPFG00017927001-PA	bifunctional aminoacyl-trna synthetase		https://bipaa.genouest.org/sp/spodoptera_frugiperda_pub/feature/Spodoptera/frugiperda-corn/polypeptide/GSSPFG00017927001-PA?pane=homology	14				0.0422929	0.126832	0.0845394	0.105686	0.0592003	0.0881176	0.060326	29.0189	28.3621	28.4317	28.8236	28.477	28.3851	27.5575	28.796	29.0787	14	14	56.5	0	155.54	21	16	13	14	14	13	9	19	22
GSSPFG00000597001-PA	GSSPFG00000597001-PA	rab gdp dissociation inhibitor alpha		https://bipaa.genouest.org/sp/spodoptera_frugiperda_pub/feature/Spodoptera/frugiperda-corn/polypeptide/GSSPFG00000597001-PA?pane=homology	21				0.0686302	0.141183	0.072553	0.106868	0.580931	1.04152	0.605562	32.4841	32.3491	32.4805	32.338	32.4258	32.3441	32.2739	32.2316	32.3847	21	21	82.9	0	323.31	65	57	60	55	54	44	50	53	49
GSSPFG00004735001-PA	GSSPFG00004735001-PA	glyoxalase domain-containing protein 4		https://bipaa.genouest.org/sp/spodoptera_frugiperda_pub/feature/Spodoptera/frugiperda-corn/polypeptide/GSSPFG00004735001-PA?pane=homology	14				0.0304642	0.123256	0.0927919	0.108024	0.110845	0.466511	0.29334	29.3101	29.491	29.4711	29.2706	29.5474	29.3628	29.2697	29.4856	29.1471	14	14	62.1	0	87.622	20	19	18	21	18	17	21	18	18
[truncated: 723 more rows]
