# Supplementary material for: Plant‐phenotypic changes induced by parasitoid ichnoviruses enhance the performance of both unparasitized and parasitized caterpillars
Source: Mol Ecol. 2021 Jul 20;30(18):4567–83. doi: 10.1111/mec.16072 (PMC8518489; doi:10.1111/mec.16072)
Supplement: Supplementary file 3 — Supplementary Material [file MEC-30-4567-s002.xlsx]

## Sheet: UNPARASITIZED
growth of Sf caterpillars "=UNPARASITIZED" on plants previously induced with different treatments
ID	treatment	0h	48h
1	UD	5.4	27.1
2	UD	8.7	45.4
3	UD	6.7	39
4	UD	6.6	34.5
5	UD	8.4	NA
6	UD	6.8	36.9
7	UD	6.5	38.9
8	UD	7	36.2
9	UD	5.9	37.7
10	UD	5.8	28.4
11	UD	7.1	40.7
12	UD	6.8	38.2
13	UD	7.6	34.2
14	UD	8.1	NA
15	UD	7.3	41.4
16	UD	7.6	NA
17	UD	7.8	34.9
18	UD	6.4	39.7
19	UD	6.3	NA
20	UD	6.6	38.8
21	PBS	7.5	28.9
22	PBS	7.6	30.1
23	PBS	8.2	31.5
24	PBS	6.9	NA
25	PBS	7.1	31.5
26	PBS	7.3	29.8
27	PBS	5.4	25.9
28	PBS	8.2	24.8
29	PBS	7.6	22.1
30	PBS	7.4	30.7
31	PBS	5.3	NA
32	PBS	8.1	NA
33	PBS	7.3	30.1
34	PBS	7.1	28.7
35	PBS	6.2	NA
36	PBS	6.3	27.9
37	PBS	7.2	29.9
38	PBS	7.3	32.1
39	PBS	6.7	26.7
40	PBS	7	30.8
41	PAR	7.4	32.2
42	PAR	8.2	41.4
43	PAR	6.9	30.7
44	PAR	5.6	28.4
45	PAR	7.3	35.4
46	PAR	5.4	29.3
47	PAR	7.6	32.8
48	PAR	6.5	30.4
49	PAR	8.6	40.2
50	PAR	7.4	NA
51	PAR	6.5	26.8
52	PAR	6.4	31.2
53	PAR	6.8	33.4
54	PAR	7.1	31.9
55	PAR	7	NA
56	PAR	6.8	38
57	PAR	6.5	27.2
58	PAR	6.4	29.4
59	PAR	7.2	31.5
60	PAR	8.3	37.2
61	CF	7.4	31
62	CF	7.2	32.1
63	CF	5.6	27.4
64	CF	5.5	28.1
65	CF	7.3	23.5
66	CF	8.1	34.2
67	CF	7.8	32.1
68	CF	7.4	30.6
69	CF	7	33.1
70	CF	6.8	31.4
71	CF	8.2	NA
72	CF	7.9	NA
73	CF	8.1	37.4
74	CF	5.8	27.3
75	CF	6.6	32.1
76	CF	6.7	32.4
77	CF	7.6	30.1
78	CF	7.4	NA
79	CF	7.9	33.4
80	CF	5.1	28.5

## Sheet: PARASITIZED
growth of sf caterpillars parasitized by Hd "=PARASITIZED" on plants previously induced with different treatments
ID	treatment	0h	48h
1	UD	6.6	31.6
2	UD	6.5	26.9
3	UD	7.1	24
4	UD	8	NA
5	UD	7.7	28.2
6	UD	6.1	NA
7	UD	5.7	20.2
8	UD	8.3	19.5
9	UD	7	NA
10	UD	6.7	20.1
11	UD	7.1	19.8
12	UD	8	25.4
13	UD	7.2	26.6
14	UD	6.9	NA
15	UD	7.1	23.4
16	UD	7.4	26.5
17	UD	6.9	22.3
18	UD	7.3	24.8
19	UD	6.8	25.1
20	UD	7.6	NA
21	PBS	7.7	18.4
22	PBS	6.9	17.9
23	PBS	7.3	19.2
24	PBS	6.4	15.4
25	PBS	8.2	19.5
26	PBS	8.1	18.6
27	PBS	7.6	17.9
28	PBS	7.4	17.6
29	PBS	6.2	15.4
30	PBS	6.9	20.5
31	PBS	6.5	NA
32	PBS	5.9	15.1
33	PBS	7.4	18.7
34	PBS	7.3	NA
35	PBS	7.3	18.3
36	PBS	6.9	17.6
37	PBS	6.8	18.2
38	PBS	7.1	17.6
39	PBS	7.4	20.3
40	PBS	5.6	14.1
41	PAR	7.3	21.3
42	PAR	6.8	20.7
43	PAR	8.3	28.4
44	PAR	5.9	18.3
45	PAR	6.4	20.1
46	PAR	6.8	21
47	PAR	6.9	20.7
48	PAR	6.8	NA
49	PAR	7.1	22.3
50	PAR	7.5	21.4
51	PAR	8.3	24.1
52	PAR	5.9	17.6
53	PAR	5.7	NA
54	PAR	8.3	NA
55	PAR	8.2	21.9
56	PAR	7.6	17.5
57	PAR	7.1	17.6
58	PAR	7.4	18.3
59	PAR	7.3	20.1
60	PAR	7.6	20.9
61	CF	6.9	20.4
62	CF	7.1	20.3
63	CF	7.3	18.2
64	CF	6.2	17.9
65	CF	8.3	21.3
66	CF	8.5	18.3
67	CF	7.8	20.1
68	CF	5.4	NA
69	CF	5.9	18.3
70	CF	6.2	NA
71	CF	6.7	22.4
72	CF	6.9	20.5
73	CF	7.3	20.5
74	CF	7.1	22.3
75	CF	7.4	21.7
76	CF	8.1	20.8
77	CF	8.3	20.6
78	CF	7.1	22.4
79	CF	7	20.4
80	CF	7.2	19.7

## Sheet: wasps
Performances of parasitoids that developed inside caterpillars that fed on plant leaves induced with saliva collected from virus-infected- or saline-injected caterpillars
ID	Treatment	dev.time	cocoon weight		mortality
1	PBS	8	23.2		0
2	PBS	8	20.7		0
3	PBS	7	20		0
4	PBS	8	24.1		0
5	PBS	NA	NA		1
6	PBS	NA	NA		1
7	PBS	NA	NA		1
8	PBS	9	21.2		0
9	PBS	8	19		0
10	PBS	7	18.8		0
11	PBS	NA	NA		1
12	PBS	8	15.6		0
13	PBS	7	15.7		0
14	PBS	NA	NA		1
15	PBS	8	23.2		0
16	PBS	7	14.9		0
17	PBS	9	21.7		0
18	PBS	8	22.5		0
19	PBS	9	22.6		0
20	PBS	NA	NA		1
21	PBS	8	21.6		0
22	PBS	NA	NA		1
23	PBS	8	21.8		0
24	PBS	7	14.8		0
25	PBS	8	22.2		0
26	PBS	8	20.2		0
27	PBS	NA	NA		1
28	PBS	8	20.5		0
29	PBS	8	21.6		0
30	PBS	9	23.7		0
31	PBS	7	17.6		0
32	PBS	8	20.4		0
33	PBS	8	18.1		0
34	PBS	NA	NA		1
35	PBS	NA	NA		1
36	PBS	7	19.8		0
37	PBS	8	17.1		0
38	PBS	8	18.2		0
39	PBS	NA	NA		1
40	PBS	NA	NA		1
41	CF	7	18.2		0
42	CF	7	17.8		0
43	CF	8	18.4		0
44	CF	7	17.5		0
45	CF	7	17.6		0
46	CF	8	23.4		0
47	CF	NA	NA		1
48	CF	7	20.5		0
49	CF	7	19.8		0
50	CF	8	21.1		0
51	CF	NA	NA		1
52	CF	7	21.7		0
53	CF	8	20.3		0
54	CF	7	20.5		0
55	CF	NA	NA		1
56	CF	8	21.9		0
57	CF	8	22		0
58	CF	NA	NA		1
59	CF	NA	NA		1
60	CF	NA	NA		1
61	CF	8	25.3		0
62	CF	7	18.3		0
63	CF	6	19.1		0
64	CF	NA	NA		1
65	CF	8	25.2		0
66	CF	7	16.4		0
67	CF	7	17.9		0
68	CF	NA	NA		1
69	CF	6	17.3		0
70	CF	NA	NA		1
71	CF	7	18.9		0
72	CF	NA	NA		1
73	CF	7	18.4		0
74	CF	7	19.5		0
75	CF	NA	NA		1
76	CF	NA	NA		1
77	CF	8	20.1		0
78	CF	7	20.7		0
79	CF	7	17.1		0
80	CF	NA	NA		NA

## Sheet: leaf area consumed
Quantification of leaf area consumed by differently treated Spodoptera frugiperda caterpillars
treatment	leaf area comsumed (cm2)
PBS	9.53
PBS	9.21
PBS	4.62
PBS	4.57
PBS	6.74
PBS	12.78
PBS	11.32
PBS	4.83
PBS	8.45
PBS	7.84
PBS	13.25
PBS	10.87
PBS	7.55
PBS	9.18
PBS	7.93
PBS	8.02
PBS	9.37
PBS	11.27
PBS	7.94
PBS	5.36
PAR	2.55
PAR	3.12
PAR	1.98
PAR	5.09
PAR	3.71
PAR	4.93
PAR	1.87
PAR	2.24
PAR	2.56
PAR	3.14
PAR	4.55
PAR	4.61
PAR	3.66
PAR	3.41
PAR	5.83
PAR	4.95
PAR	7.42
PAR	4.18
PAR	4.33
PAR	2.06
CF	3.6
CF	2.09
CF	5.61
CF	3.66
CF	2.71
CF	3.18
CF	4.08
CF	4.51
CF	5.39
CF	6.41
CF	3.29
CF	3.02
CF	4.18
CF	5.79
CF	5.31
CF	2.94
CF	4.96
CF	6.57
CF	5.42
CF	5.3
